# Supplementary material for: A 2D material–based transparent hydrogel with engineerable interference colours
Source: Nat Commun. 2022 Mar 8;13:1212. doi: 10.1038/s41467-021-26587-z (PMC8904793; doi:10.1038/s41467-021-26587-z)
Supplement: Supplementary file 8 — Source Data [file 41467_2021_26587_MOESM8_ESM.xlsx]

## Sheet: Figure 1d
Figure 1d
			Angle
			0	10	20	30	40	50	60	70	80	90	100	110	120	130	140	150	160	170	180
	Wavelength	400.68	0.23193	0.23522	0.23784	0.23916	0.26413	0.31537	0.39947	0.55716	0.78055	0.99212	0.78449	0.52825	0.38765	0.31537	0.27989	0.2523	0.2431	0.22865	0.23193
		401.47	0.26092	0.25607	0.26335	0.28519	0.3034	0.34466	0.42354	0.58374	0.78883	1.0267	0.80583	0.55947	0.4199	0.33252	0.28519	0.28034	0.26578	0.26578	0.26092
		402.26	0.23468	0.23006	0.24509	0.25896	0.28555	0.31214	0.39884	0.55491	0.7815	1.01272	0.76994	0.53179	0.40231	0.32254	0.27052	0.25434	0.24393	0.23931	0.23468
		403.05	0.25559	0.25559	0.26198	0.2705	0.2886	0.33333	0.4196	0.57614	0.79553	1	0.78381	0.55272	0.41427	0.32481	0.28754	0.26837	0.26305	0.25559	0.25559
		403.84	0.23942	0.24294	0.24395	0.25101	0.26613	0.31552	0.40524	0.54738	0.7621	0.99899	0.75907	0.52016	0.39113	0.32056	0.27419	0.25202	0.24496	0.23589	0.23942
		404.63	0.24135	0.24332	0.24233	0.26311	0.28091	0.32542	0.41147	0.56281	0.78042	1.01583	0.78932	0.53412	0.39763	0.32146	0.28487	0.26014	0.25124	0.23937	0.24135
		405.42	0.24198	0.24151	0.24906	0.2566	0.28585	0.32264	0.41509	0.55943	0.78585	1.02642	0.79434	0.53774	0.40943	0.32453	0.28962	0.26321	0.25	0.24245	0.24198
		406.21	0.25308	0.2522	0.25747	0.27241	0.29789	0.33919	0.42267	0.57469	0.7812	1.00088	0.78032	0.53954	0.41388	0.33568	0.2935	0.27329	0.26098	0.25395	0.25308
		407	0.24622	0.24916	0.25587	0.25923	0.29111	0.33305	0.4094	0.56208	0.78523	1.01342	0.78356	0.53523	0.40688	0.32383	0.28523	0.27013	0.25419	0.24329	0.24622
		407.79	0.25177	0.25687	0.25373	0.27101	0.28751	0.337	0.4132	0.55302	0.78083	0.99686	0.78162	0.54831	0.40848	0.32443	0.28908	0.2553	0.25923	0.24666	0.25177
		408.58	0.25077	0.25	0.25926	0.27083	0.2909	0.33256	0.40895	0.56944	0.79707	1.0409	0.78935	0.54321	0.40741	0.32948	0.28472	0.27778	0.26543	0.25154	0.25077
		409.36	0.23422	0.23088	0.23311	0.24499	0.28137	0.31997	0.39792	0.55828	0.77877	1.00891	0.78248	0.53155	0.39941	0.32442	0.2784	0.25984	0.24722	0.23756	0.23422
		410.15	0.24271	0.23819	0.24653	0.26111	0.27778	0.31667	0.40069	0.55625	0.77292	0.99792	0.77986	0.54514	0.41111	0.31458	0.28819	0.25833	0.25139	0.24722	0.24271
		410.94	0.25435	0.25502	0.251	0.26707	0.28648	0.32195	0.41232	0.56091	0.78648	1.00736	0.78715	0.53681	0.41633	0.33534	0.28246	0.26841	0.2577	0.25368	0.25435
		411.73	0.25306	0.25467	0.25274	0.26435	0.29014	0.33462	0.41328	0.56609	0.78466	1.01805	0.78659	0.53836	0.4107	0.32108	0.28949	0.27208	0.24823	0.25145	0.25306
		412.52	0.25167	0.25198	0.25015	0.27389	0.28667	0.33475	0.42362	0.55934	0.78271	1.00791	0.78758	0.53865	0.41875	0.33354	0.29702	0.27267	0.26354	0.25137	0.25167
		413.31	0.25441	0.25617	0.25676	0.27497	0.29201	0.32785	0.41951	0.56874	0.79553	1.02644	0.7879	0.54877	0.42009	0.33196	0.28555	0.26968	0.25264	0.25264	0.25441
		414.1	0.25374	0.25291	0.26068	0.269	0.29784	0.33666	0.41764	0.56517	0.77815	1.0183	0.78979	0.54687	0.41431	0.33444	0.29617	0.27066	0.26068	0.25458	0.25374
		414.89	0.24759	0.24678	0.25161	0.26341	0.28326	0.33423	0.40987	0.5574	0.78165	1.01073	0.79238	0.54131	0.40719	0.33262	0.28863	0.26931	0.24839	0.24839	0.24759
		415.67	0.24598	0.24648	0.25352	0.25805	0.28571	0.31992	0.40342	0.55433	0.77918	1.00654	0.77012	0.53924	0.40443	0.32545	0.29175	0.25855	0.25101	0.24547	0.24598
		416.46	0.24748	0.24964	0.24436	0.2626	0.28325	0.32693	0.41479	0.55689	0.77964	1.01248	0.78781	0.54297	0.40566	0.33317	0.28757	0.26116	0.25252	0.24532	0.24748
		417.25	0.23983	0.23685	0.24463	0.25423	0.27709	0.31962	0.40558	0.55235	0.77778	1.0128	0.78006	0.53041	0.40786	0.3283	0.28029	0.26155	0.24234	0.2428	0.23983
		418.04	0.24477	0.24629	0.25327	0.26024	0.28553	0.3313	0.41282	0.56016	0.78466	1.01439	0.79032	0.53749	0.41369	0.32694	0.2816	0.2633	0.25283	0.24324	0.24477
		418.83	0.25092	0.25276	0.24785	0.26094	0.28834	0.3272	0.41391	0.55665	0.77464	0.99959	0.782	0.53865	0.40654	0.33252	0.29121	0.26912	0.25562	0.24908	0.25092
		419.62	0.24034	0.23566	0.24854	0.25673	0.2778	0.32033	0.40421	0.55131	0.77097	1	0.77526	0.53609	0.40655	0.3293	0.28092	0.26102	0.24776	0.24503	0.24034
		420.4	0.24057	0.23628	0.24561	0.25868	0.27846	0.32251	0.40836	0.55618	0.77678	1.00261	0.77641	0.53453	0.40575	0.32475	0.29041	0.26204	0.25308	0.24487	0.24057
		421.19	0.24876	0.25124	0.2523	0.26325	0.28657	0.32756	0.40813	0.55936	0.77951	0.99753	0.78516	0.5417	0.41378	0.32898	0.29117	0.26325	0.25406	0.24629	0.24876
		421.98	0.24059	0.24178	0.24652	0.25636	0.28247	0.32079	0.40454	0.5473	0.77179	0.99932	0.77111	0.5334	0.39946	0.32486	0.27806	0.25297	0.24483	0.2394	0.24059
		422.77	0.2407	0.24168	0.24494	0.25473	0.28408	0.32029	0.40378	0.54468	0.76386	0.99739	0.77789	0.52479	0.41096	0.32616	0.28408	0.25603	0.24592	0.23973	0.2407
		423.55	0.24417	0.2418	0.25	0.26419	0.28373	0.32503	0.41204	0.55139	0.77396	1.00221	0.78058	0.53468	0.40826	0.3285	0.28657	0.26009	0.24968	0.24653	0.24417
		424.34	0.23953	0.23938	0.23815	0.25925	0.2782	0.31764	0.40569	0.54784	0.7808	1.00306	0.77866	0.53195	0.40263	0.32742	0.28126	0.25955	0.24549	0.23968	0.23953
		425.13	0.24113	0.23995	0.2467	0.25961	0.28161	0.33177	0.41214	0.555	0.77413	1.00821	0.77706	0.53329	0.40804	0.3303	0.27779	0.26459	0.24494	0.2423	0.24113
		425.92	0.23957	0.2376	0.24915	0.25817	0.27931	0.32469	0.4053	0.54791	0.76917	1	0.77339	0.53185	0.40643	0.32413	0.2841	0.2593	0.24803	0.24154	0.23957
		426.7	0.24278	0.24101	0.24346	0.25763	0.27805	0.32462	0.40768	0.54929	0.7726	1.00327	0.77397	0.53105	0.40632	0.32271	0.28268	0.2628	0.24537	0.24455	0.24278
		427.49	0.24478	0.24294	0.24611	0.2572	0.28149	0.32215	0.41378	0.55215	0.77476	1.00581	0.77449	0.53631	0.40877	0.33008	0.28466	0.26353	0.25218	0.24663	0.24478
		428.28	0.24185	0.24185	0.24567	0.2584	0.28106	0.32357	0.40555	0.54532	0.77368	0.99796	0.76935	0.53233	0.40249	0.32714	0.28182	0.2612	0.24414	0.24185	0.24185
		429.07	0.24188	0.24324	0.24944	0.26209	0.28292	0.32408	0.40813	0.55219	0.77312	1.01215	0.77709	0.53285	0.40342	0.333	0.28961	0.26308	0.24746	0.24052	0.24188
		429.85	0.24013	0.24181	0.23964	0.25482	0.2777	0.3184	0.40366	0.54432	0.77095	1.00361	0.77457	0.53565	0.40246	0.3249	0.28059	0.25723	0.24133	0.23844	0.24013
		430.64	0.23858	0.24045	0.24348	0.25443	0.27866	0.31943	0.40284	0.55126	0.76584	1.0021	0.77749	0.53448	0.40308	0.32106	0.28169	0.25676	0.24581	0.23672	0.23858
		431.43	0.23616	0.23377	0.24103	0.25329	0.27667	0.31934	0.40422	0.54539	0.76668	1.00908	0.76986	0.52678	0.40082	0.3266	0.28075	0.25352	0.24035	0.23854	0.23616
		432.21	0.24233	0.24421	0.2484	0.25899	0.2837	0.32539	0.40657	0.55261	0.77873	1.01456	0.77454	0.53386	0.40635	0.33113	0.2837	0.26098	0.24752	0.24046	0.24233
		433	0.23767	0.23693	0.24184	0.25336	0.27898	0.3206	0.40534	0.54707	0.76777	1.00832	0.77097	0.53127	0.4064	0.32615	0.28239	0.25678	0.24418	0.23842	0.23767
		433.79	0.23918	0.23679	0.23991	0.25572	0.27965	0.32418	0.40429	0.54911	0.76696	1.01165	0.77528	0.53371	0.40137	0.32439	0.28152	0.25593	0.24178	0.24157	0.23918
		434.57	0.24203	0.24203	0.24708	0.25978	0.28237	0.32311	0.41206	0.55083	0.7739	1.00666	0.77632	0.52925	0.40904	0.32795	0.28419	0.26099	0.24829	0.24203	0.24203
		435.36	0.23937	0.23966	0.2461	0.25546	0.27906	0.32391	0.40367	0.54719	0.76911	1.00624	0.77106	0.53101	0.40347	0.32742	0.28237	0.26073	0.24824	0.23908	0.23937
		436.14	0.23607	0.2355	0.24237	0.25324	0.27805	0.31832	0.40382	0.54237	0.76679	1.00172	0.77576	0.53397	0.40649	0.32195	0.28034	0.25401	0.24389	0.23664	0.23607
		436.93	0.23639	0.23658	0.23788	0.25447	0.27479	0.31693	0.40287	0.54251	0.76622	1.00615	0.77554	0.53169	0.40455	0.32215	0.28169	0.25746	0.23993	0.2362	0.23639
		437.72	0.23544	0.2349	0.23922	0.25144	0.27498	0.3156	0.39648	0.54206	0.76222	1.00198	0.76833	0.52678	0.3972	0.32045	0.2793	0.24964	0.2394	0.23598	0.23544
		438.5	0.23631	0.23789	0.24001	0.25304	0.27452	0.31749	0.40025	0.55221	0.76933	1.00968	0.7732	0.53126	0.40588	0.32154	0.28104	0.25726	0.24582	0.23472	0.23631
		439.29	0.23541	0.23635	0.24147	0.25119	0.27628	0.32184	0.39761	0.54744	0.76672	1.00631	0.77457	0.52833	0.4029	0.32389	0.27816	0.25631	0.24078	0.23447	0.23541
		440.08	0.23596	0.23563	0.23911	0.25336	0.27639	0.3198	0.40149	0.54217	0.76156	1.00182	0.76819	0.52908	0.40464	0.32361	0.27705	0.25336	0.24225	0.23629	0.23596
		440.86	0.23275	0.23364	0.23718	0.2494	0.27496	0.31645	0.39846	0.5398	0.7617	1.00129	0.76861	0.52822	0.39797	0.32594	0.27947	0.25245	0.23975	0.23187	0.23275
		441.65	0.23703	0.23648	0.2423	0.25425	0.27767	0.3184	0.40079	0.54528	0.76289	1.0066	0.77013	0.52877	0.4022	0.32406	0.28176	0.25818	0.24135	0.23758	0.23703
		442.43	0.23279	0.23302	0.23821	0.25271	0.27545	0.32016	0.40058	0.54235	0.76194	1.00565	0.77369	0.53075	0.40241	0.32443	0.2756	0.25713	0.24111	0.23257	0.23279
		443.22	0.23446	0.23491	0.23655	0.2516	0.275	0.31957	0.40036	0.54196	0.76181	1.00775	0.77582	0.52795	0.4014	0.323	0.27739	0.25563	0.24132	0.23401	0.23446
		444	0.23363	0.23523	0.23827	0.24783	0.27535	0.31561	0.39615	0.54143	0.76028	1.00594	0.76724	0.52477	0.40122	0.32083	0.27969	0.25275	0.23783	0.23204	0.23363
		444.79	0.23092	0.23042	0.23494	0.2488	0.27113	0.31439	0.39723	0.53746	0.76675	1.00961	0.76802	0.52714	0.40034	0.31948	0.27608	0.25148	0.2365	0.23141	0.23092
		445.57	0.23376	0.23315	0.23809	0.25237	0.27681	0.32006	0.40203	0.54346	0.76026	1.00851	0.77345	0.5252	0.40437	0.32239	0.2801	0.2547	0.24029	0.23438	0.23376
		446.36	0.23057	0.2295	0.23285	0.24799	0.27157	0.31431	0.39644	0.53711	0.76099	1.00589	0.76983	0.52345	0.40072	0.3194	0.27452	0.24839	0.23499	0.23165	0.23057
		447.14	0.22515	0.22366	0.2329	0.24632	0.27081	0.31432	0.39416	0.53445	0.75915	0.99961	0.76501	0.52299	0.39768	0.31588	0.27407	0.24658	0.23212	0.22665	0.22515
		447.93	0.23033	0.2304	0.23218	0.24697	0.27311	0.31468	0.39564	0.54074	0.76718	1.00727	0.76935	0.5225	0.39908	0.3185	0.27553	0.25016	0.23677	0.23027	0.23033
		448.71	0.2271	0.2281	0.23208	0.24502	0.26854	0.31147	0.39261	0.53534	0.76332	1.00236	0.7668	0.52041	0.39796	0.31707	0.27215	0.24863	0.23345	0.22611	0.2271
		449.5	0.22673	0.22703	0.23029	0.24492	0.27019	0.31407	0.39471	0.53433	0.75677	1.00169	0.76414	0.51934	0.39567	0.3177	0.27116	0.24903	0.23574	0.22643	0.22673
		450.28	0.22914	0.22636	0.2331	0.24574	0.26927	0.3104	0.39007	0.53842	0.763	1.00307	0.76537	0.52092	0.39645	0.31655	0.27222	0.24953	0.23593	0.23191	0.22914
		451.07	0.22545	0.2258	0.22846	0.24315	0.26593	0.31139	0.39156	0.53383	0.75963	1.00602	0.76426	0.51799	0.39318	0.31452	0.27126	0.24858	0.23227	0.2251	0.22545
		451.85	0.23004	0.22993	0.23298	0.24822	0.26945	0.31259	0.39526	0.53913	0.76172	1.00565	0.76838	0.51892	0.40045	0.31801	0.2734	0.25014	0.23591	0.23015	0.23004
		452.64	0.22802	0.22858	0.23024	0.24399	0.27037	0.31194	0.39519	0.53808	0.76056	1.00643	0.77109	0.5199	0.39641	0.31504	0.27314	0.24886	0.23346	0.22747	0.22802
		453.42	0.22621	0.22583	0.23048	0.24302	0.26941	0.31138	0.39347	0.53385	0.75762	1.00487	0.76109	0.52077	0.39812	0.3157	0.2719	0.24616	0.23242	0.22658	0.22621
		454.21	0.22497	0.22391	0.2288	0.2424	0.26578	0.31052	0.39214	0.53326	0.75781	1.0051	0.76684	0.51658	0.39575	0.31573	0.27088	0.24463	0.22997	0.22604	0.22497
		454.99	0.22566	0.22452	0.23177	0.24586	0.26906	0.30976	0.39074	0.53221	0.75973	1.00746	0.76833	0.52268	0.39395	0.31597	0.27196	0.24472	0.2297	0.2268	0.22566
		455.78	0.22719	0.22597	0.23174	0.24552	0.26851	0.31287	0.39299	0.53378	0.75823	1.00851	0.76471	0.5199	0.39674	0.31642	0.27185	0.24734	0.23407	0.2284	0.22719
		456.56	0.22471	0.22387	0.22903	0.24255	0.27067	0.30853	0.3912	0.531	0.75864	1.00229	0.76848	0.51928	0.39547	0.31697	0.27007	0.24692	0.22943	0.22556	0.22471
		457.34	0.22563	0.22451	0.23006	0.24215	0.26818	0.30815	0.39023	0.53285	0.75434	1.00673	0.76818	0.5194	0.39277	0.31556	0.2713	0.24693	0.23026	0.22675	0.22563
		458.13	0.22373	0.22354	0.23079	0.24253	0.26763	0.30696	0.38981	0.53317	0.75976	1.00506	0.76644	0.52	0.39219	0.31459	0.26849	0.24473	0.23117	0.22392	0.22373
		458.91	0.22463	0.22435	0.2291	0.24021	0.26483	0.30849	0.39039	0.53237	0.75532	1.00606	0.76213	0.51623	0.39049	0.31418	0.26875	0.24422	0.22938	0.22491	0.22463
		459.7	0.22538	0.22543	0.22911	0.24409	0.26818	0.30707	0.38935	0.53369	0.76069	1.01057	0.76712	0.5188	0.39588	0.31341	0.2714	0.24685	0.23187	0.22534	0.22538
		460.48	0.22202	0.22094	0.22517	0.23945	0.2619	0.30555	0.38665	0.53027	0.75723	1.00323	0.76253	0.51653	0.39025	0.31058	0.26989	0.24268	0.22993	0.2231	0.22202
		461.26	0.22208	0.22195	0.22714	0.23824	0.26308	0.3043	0.38691	0.53162	0.75806	1.00564	0.76193	0.51726	0.38894	0.3124	0.26704	0.24265	0.22899	0.22221	0.22208
		462.05	0.22347	0.22386	0.22756	0.23988	0.26503	0.30715	0.38915	0.52894	0.75547	1.00741	0.75969	0.51757	0.39242	0.30991	0.26882	0.24272	0.22963	0.22308	0.22347
		462.83	0.22063	0.21995	0.2251	0.23845	0.2621	0.30763	0.38551	0.52564	0.75294	1.00127	0.76282	0.51609	0.39074	0.31101	0.26801	0.24183	0.22848	0.2213	0.22063
		463.61	0.22224	0.22241	0.22654	0.24036	0.26378	0.30424	0.38665	0.52921	0.75335	1.00348	0.76088	0.51291	0.38863	0.31061	0.26758	0.24425	0.22936	0.22208	0.22224
		464.4	0.22038	0.22046	0.22624	0.24072	0.26261	0.30713	0.38607	0.52694	0.75041	1.00651	0.76261	0.51392	0.39242	0.30884	0.26636	0.23999	0.22689	0.2203	0.22038
		465.18	0.22062	0.21875	0.22649	0.23765	0.26262	0.30499	0.38548	0.52828	0.75341	1.00311	0.75812	0.5152	0.38931	0.3081	0.26542	0.24101	0.22641	0.2225	0.22062
		465.96	0.22165	0.22149	0.2269	0.23771	0.26381	0.30332	0.38585	0.52825	0.751	1.00635	0.76338	0.51438	0.38726	0.31217	0.26805	0.2414	0.22815	0.2218	0.22165
		466.75	0.22004	0.21904	0.22602	0.23821	0.26252	0.30645	0.38473	0.52327	0.74852	1.0033	0.76033	0.51277	0.38879	0.30836	0.26428	0.24128	0.22571	0.22104	0.22004
		467.53	0.21996	0.21883	0.22268	0.23641	0.26072	0.30322	0.38383	0.52582	0.75302	1.00747	0.76064	0.51215	0.387	0.30797	0.26329	0.23966	0.22683	0.22109	0.21996
		468.31	0.21854	0.2177	0.22397	0.23651	0.26035	0.30286	0.38521	0.52741	0.74969	0.99897	0.76068	0.51096	0.38802	0.30891	0.2647	0.23961	0.22626	0.21939	0.21854
		469.1	0.21962	0.21947	0.22346	0.23653	0.26085	0.3034	0.38384	0.52461	0.75113	1.00399	0.75904	0.51329	0.3858	0.30783	0.26557	0.24045	0.22695	0.21976	0.21962
		469.88	0.2196	0.2185	0.22478	0.23755	0.26259	0.30505	0.38433	0.52669	0.75175	1.00671	0.7601	0.51149	0.38904	0.30719	0.26659	0.24269	0.22656	0.22071	0.2196
		470.66	0.21885	0.21846	0.22357	0.23615	0.26005	0.30177	0.38144	0.52456	0.75211	1.00496	0.76113	0.51101	0.38486	0.30736	0.262	0.23922	0.22545	0.21923	0.21885
		471.44	0.21898	0.2186	0.22333	0.23719	0.26065	0.30194	0.38267	0.525	0.75012	1.00206	0.75746	0.51087	0.38555	0.30722	0.26312	0.23911	0.22574	0.21936	0.21898
		472.23	0.21822	0.21734	0.22313	0.23714	0.26097	0.30265	0.38163	0.52121	0.75101	1.00215	0.75902	0.51057	0.38453	0.30838	0.26333	0.23815	0.22502	0.2191	0.21822
		473.01	0.21873	0.21906	0.22237	0.23561	0.25978	0.3013	0.38123	0.52334	0.74889	1.00417	0.75618	0.50904	0.386	0.30726	0.2627	0.23813	0.22376	0.2184	0.21873
		473.79	0.21825	0.2188	0.22232	0.23457	0.2594	0.30143	0.3832	0.52499	0.74901	1.00202	0.75487	0.50909	0.38451	0.30775	0.26272	0.23855	0.22434	0.2177	0.21825
		474.57	0.21779	0.21783	0.22199	0.23659	0.25925	0.30093	0.3802	0.52151	0.74786	1.00627	0.75695	0.50692	0.38411	0.30676	0.26284	0.23806	0.22397	0.21776	0.21779
		475.36	0.21611	0.21488	0.22125	0.23348	0.2587	0.29855	0.37982	0.52339	0.74805	1.0041	0.75567	0.51034	0.38342	0.30643	0.2623	0.2384	0.22308	0.21734	0.21611
		476.14	0.2164	0.2152	0.22021	0.23569	0.25929	0.29929	0.38067	0.52372	0.75025	1.0052	0.75681	0.5083	0.3824	0.30505	0.26201	0.23681	0.22319	0.21761	0.2164
		476.92	0.21568	0.21562	0.22123	0.23378	0.2586	0.30029	0.3818	0.52091	0.74628	1.00347	0.75713	0.50567	0.38228	0.30413	0.26146	0.23671	0.22299	0.21574	0.21568
		477.7	0.21692	0.21498	0.22091	0.23438	0.2582	0.29843	0.37913	0.51976	0.74695	1.00593	0.75401	0.507	0.38482	0.30675	0.26114	0.23689	0.22222	0.21887	0.21692
		478.48	0.2147	0.21432	0.22152	0.23309	0.25699	0.29932	0.37918	0.52213	0.74714	1.0026	0.75481	0.50543	0.38213	0.30309	0.25859	0.23592	0.22193	0.21509	0.2147
		479.27	0.216	0.216	0.22102	0.23497	0.25844	0.29953	0.38231	0.52154	0.75032	1.00806	0.75505	0.50893	0.38342	0.30461	0.2603	0.23701	0.22283	0.216	0.216
		480.05	0.21526	0.21435	0.22117	0.23366	0.25577	0.298	0.37862	0.51957	0.74807	1.00143	0.75511	0.50599	0.3824	0.30425	0.25944	0.23675	0.22019	0.21618	0.21526
		480.83	0.21396	0.21326	0.21883	0.23418	0.25567	0.29897	0.37698	0.51932	0.74349	1.00366	0.75491	0.50453	0.38204	0.30341	0.25747	0.23536	0.2204	0.21467	0.21396
		481.61	0.21328	0.21278	0.21845	0.23245	0.25524	0.2968	0.37577	0.51748	0.74454	1.00634	0.75238	0.50397	0.38033	0.30147	0.25835	0.23562	0.21973	0.21378	0.21328
		482.39	0.21443	0.21482	0.22025	0.23205	0.25653	0.29951	0.37766	0.51784	0.74627	1.00428	0.7556	0.50494	0.38046	0.3022	0.25801	0.23337	0.22003	0.21405	0.21443
		483.17	0.21295	0.213	0.21766	0.23165	0.25594	0.29616	0.37732	0.51708	0.74672	1.00656	0.7548	0.50472	0.38084	0.30245	0.25756	0.23463	0.21967	0.21289	0.21295
		483.95	0.21372	0.21399	0.21763	0.23123	0.25547	0.29738	0.3781	0.51737	0.74496	1.00707	0.75357	0.50409	0.38174	0.30166	0.25783	0.23497	0.21961	0.21346	0.21372
		484.74	0.21289	0.21247	0.21647	0.22982	0.25532	0.29607	0.37526	0.51759	0.74457	1.00273	0.7534	0.50255	0.37894	0.2997	0.25758	0.23424	0.2181	0.21331	0.21289
		485.52	0.21378	0.2142	0.21753	0.22986	0.25458	0.29829	0.37708	0.51863	0.74688	1.0063	0.75593	0.50489	0.38098	0.301	0.25692	0.23366	0.21976	0.21336	0.21378
		486.3	0.21149	0.21188	0.2155	0.22956	0.25286	0.29461	0.3749	0.51436	0.74244	1.00266	0.75026	0.5	0.3772	0.29886	0.25583	0.23078	0.21724	0.21111	0.21149
		487.08	0.21155	0.21064	0.2158	0.2283	0.25304	0.2933	0.37384	0.51573	0.74504	1.00344	0.75445	0.50111	0.37697	0.29831	0.25673	0.23265	0.21742	0.21246	0.21155
		487.86	0.21051	0.20971	0.2164	0.23017	0.25253	0.29426	0.37341	0.5145	0.74238	1.00419	0.75316	0.50132	0.37585	0.29845	0.25518	0.23127	0.2172	0.21131	0.21051
		488.64	0.21004	0.21009	0.2158	0.22875	0.25247	0.29382	0.37529	0.51484	0.74246	1.00463	0.75043	0.50037	0.37672	0.29801	0.25518	0.23205	0.21757	0.20999	0.21004
		489.42	0.21075	0.21124	0.21537	0.23053	0.25391	0.29406	0.37431	0.5158	0.74385	1.00598	0.75182	0.50146	0.37664	0.29868	0.25488	0.23146	0.21765	0.21027	0.21075
		490.2	0.2099	0.21026	0.21395	0.22836	0.25193	0.29183	0.3725	0.51328	0.74178	1.0049	0.74869	0.50084	0.37495	0.29625	0.25462	0.23033	0.21592	0.20954	0.2099
		490.98	0.20888	0.2085	0.21461	0.22702	0.25075	0.29281	0.37119	0.51376	0.74149	1.00497	0.75067	0.49974	0.3746	0.29697	0.25378	0.23128	0.2174	0.20925	0.20888
		491.76	0.20693	0.20676	0.21391	0.22615	0.25132	0.29069	0.36892	0.51147	0.74228	1.00098	0.74765	0.49797	0.37392	0.29447	0.25221	0.22951	0.21568	0.20709	0.20693
		492.54	0.20808	0.20856	0.21305	0.22678	0.25151	0.29155	0.37029	0.51269	0.74104	1.00573	0.75006	0.49683	0.37371	0.29692	0.25313	0.22909	0.21545	0.20759	0.20808
		493.32	0.20846	0.209	0.21408	0.22591	0.24922	0.291	0.37006	0.51202	0.74122	1.0058	0.74963	0.4989	0.37436	0.2952	0.25165	0.22893	0.21348	0.20791	0.20846
		494.1	0.20881	0.20906	0.21393	0.2262	0.25047	0.29094	0.36948	0.51182	0.73906	1.00343	0.74583	0.49698	0.3712	0.29595	0.25201	0.22841	0.21461	0.20856	0.20881
		494.88	0.20879	0.20914	0.21236	0.22715	0.24896	0.29092	0.36971	0.51151	0.74018	1.00755	0.7472	0.49716	0.37261	0.29428	0.252	0.22934	0.21419	0.20843	0.20879
		495.66	0.2083	0.20912	0.2131	0.22561	0.24905	0.29141	0.36836	0.51269	0.73777	1.00672	0.74768	0.495	0.37269	0.29486	0.25029	0.22659	0.21438	0.20748	0.2083
		496.44	0.2069	0.20692	0.21208	0.22489	0.24894	0.29048	0.36993	0.50938	0.74087	1.00603	0.74769	0.4953	0.37098	0.29324	0.25047	0.22874	0.21326	0.20687	0.2069
		497.22	0.20693	0.20672	0.21278	0.2247	0.24841	0.29131	0.36906	0.50943	0.73993	1.00706	0.74843	0.49703	0.37044	0.293	0.2517	0.22752	0.21274	0.20715	0.20693
		498	0.20635	0.20592	0.21063	0.22324	0.24823	0.28802	0.36759	0.50795	0.73916	1.00549	0.74538	0.4938	0.37063	0.29299	0.24905	0.2265	0.212	0.20677	0.20635
		498.78	0.20492	0.20574	0.20998	0.22309	0.24544	0.28773	0.36666	0.50933	0.73819	1.00386	0.74722	0.49381	0.36742	0.29112	0.24854	0.22623	0.21172	0.20409	0.20492
		499.56	0.20721	0.20725	0.21177	0.22412	0.24724	0.2868	0.36585	0.50624	0.73384	1.0036	0.74531	0.49188	0.36895	0.29107	0.24883	0.22664	0.2119	0.20717	0.20721
		500.34	0.20528	0.20545	0.20893	0.22352	0.24511	0.28656	0.3653	0.50854	0.73765	1.00348	0.74511	0.49101	0.36638	0.2907	0.24979	0.22522	0.2115	0.20511	0.20528
		501.12	0.20537	0.2044	0.20861	0.22156	0.2459	0.28644	0.36641	0.50648	0.73785	1.00602	0.74866	0.49262	0.36893	0.29003	0.24717	0.22474	0.21001	0.20634	0.20537
		501.9	0.20543	0.20537	0.209	0.22219	0.24592	0.2881	0.36422	0.50776	0.73742	1.00678	0.74779	0.49477	0.37104	0.28977	0.24824	0.22599	0.21161	0.20549	0.20543
		502.68	0.20375	0.20377	0.20793	0.22252	0.24405	0.28566	0.36308	0.50367	0.73696	1.00427	0.74708	0.49036	0.36582	0.28933	0.24732	0.22409	0.21091	0.20373	0.20375
		503.46	0.20422	0.2044	0.20992	0.22246	0.24376	0.28617	0.3649	0.50426	0.73742	1.00613	0.74462	0.49085	0.36707	0.28805	0.24705	0.22406	0.2102	0.20404	0.20422
		504.24	0.20396	0.20332	0.20927	0.22109	0.24429	0.28339	0.36366	0.50599	0.73592	1.01027	0.745	0.49013	0.36707	0.29021	0.24659	0.22363	0.20931	0.20459	0.20396
		505.02	0.20284	0.2032	0.20748	0.21886	0.2436	0.28447	0.3632	0.5044	0.73622	1.0075	0.74289	0.4885	0.3643	0.28667	0.24643	0.2224	0.2083	0.20249	0.20284
		505.8	0.20355	0.20361	0.20786	0.21994	0.24336	0.28409	0.36205	0.50438	0.73617	1.00756	0.74533	0.48907	0.36602	0.28881	0.24485	0.22317	0.20813	0.20349	0.20355
		506.58	0.20393	0.20331	0.20798	0.21961	0.24374	0.28362	0.36211	0.50315	0.73627	1.00656	0.74306	0.49041	0.36439	0.28794	0.24628	0.22343	0.20798	0.20455	0.20393
		507.36	0.20285	0.20283	0.20793	0.22067	0.24315	0.28355	0.36239	0.50499	0.7377	1.00856	0.74595	0.49006	0.36507	0.28765	0.24457	0.22167	0.20797	0.20287	0.20285
		508.13	0.20217	0.20192	0.20719	0.21884	0.24252	0.28226	0.35971	0.50254	0.73501	1.00858	0.74393	0.48937	0.36415	0.28578	0.24503	0.22143	0.20864	0.20241	0.20217
		508.91	0.201	0.20029	0.20544	0.21987	0.24134	0.28251	0.36132	0.50303	0.73411	1.00331	0.74396	0.48772	0.36403	0.28608	0.24461	0.22127	0.20728	0.20171	0.201
		509.69	0.20123	0.20011	0.20503	0.21762	0.24158	0.28066	0.35924	0.5019	0.73312	1.00466	0.74143	0.4858	0.3623	0.28491	0.24311	0.21975	0.20618	0.20235	0.20123
		510.47	0.19982	0.19943	0.20438	0.21679	0.2413	0.27985	0.35994	0.50044	0.73399	1.0055	0.74167	0.48634	0.36271	0.2838	0.24189	0.21885	0.20589	0.20021	0.19982
		511.25	0.20065	0.20063	0.20467	0.21725	0.24028	0.28055	0.35875	0.5011	0.73232	1.00642	0.74171	0.48639	0.36191	0.2844	0.24255	0.21945	0.20665	0.20067	0.20065
		512.03	0.19951	0.19929	0.2041	0.2175	0.23939	0.28058	0.35882	0.50158	0.73497	1.00717	0.74076	0.48614	0.36151	0.28452	0.24209	0.21838	0.20552	0.19973	0.19951
		512.81	0.19868	0.19823	0.20437	0.21562	0.23936	0.27951	0.35732	0.49888	0.73124	1.00534	0.74091	0.48369	0.35988	0.28319	0.24145	0.21775	0.20476	0.19913	0.19868
		513.58	0.1989	0.1992	0.20243	0.21539	0.2399	0.27991	0.35656	0.49953	0.73261	1.00861	0.74169	0.4845	0.35961	0.28257	0.24033	0.21926	0.20441	0.19859	0.1989
		514.36	0.19828	0.19766	0.20335	0.2149	0.24007	0.27896	0.3575	0.50048	0.73003	1.00377	0.74069	0.48334	0.35984	0.28234	0.241	0.21686	0.20452	0.19891	0.19828
		515.14	0.19866	0.19866	0.20128	0.21425	0.23855	0.27826	0.35511	0.49788	0.73216	1.00661	0.73972	0.48417	0.35974	0.28113	0.24018	0.21757	0.20347	0.19866	0.19866
		515.92	0.19678	0.19676	0.20205	0.21481	0.23752	0.27793	0.35651	0.49628	0.73227	1.00512	0.73899	0.48111	0.3583	0.28	0.23871	0.21793	0.20191	0.1968	0.19678
		516.7	0.19798	0.1976	0.20217	0.21366	0.23731	0.27796	0.35524	0.49846	0.73133	1.00377	0.73776	0.48205	0.35737	0.28089	0.23954	0.21646	0.20238	0.19837	0.19798
		517.47	0.19609	0.19548	0.20175	0.21427	0.23715	0.27779	0.35493	0.49532	0.72779	1.00326	0.73667	0.48024	0.3575	0.28011	0.23833	0.2168	0.20321	0.19669	0.19609
		518.25	0.19597	0.19587	0.20111	0.21321	0.23664	0.27642	0.35493	0.49617	0.72999	1.00403	0.73575	0.48046	0.35662	0.27862	0.23792	0.21617	0.20166	0.19608	0.19597
		519.03	0.19625	0.19657	0.20016	0.21549	0.23612	0.27721	0.35377	0.49803	0.73248	1.00763	0.73857	0.48154	0.35808	0.28059	0.23742	0.21539	0.20259	0.19592	0.19625
		519.81	0.19616	0.19605	0.20018	0.21253	0.23624	0.27765	0.35424	0.4971	0.7332	1.00376	0.73968	0.48174	0.35763	0.27857	0.23956	0.21643	0.20174	0.19628	0.19616
		520.58	0.1956	0.19587	0.19987	0.21281	0.23584	0.27517	0.35453	0.49612	0.72769	1.00518	0.73918	0.4821	0.35763	0.28082	0.23739	0.21476	0.20122	0.19533	0.1956
		521.36	0.19574	0.19479	0.20138	0.2124	0.23571	0.27659	0.35403	0.49586	0.73113	1.00716	0.73736	0.48031	0.35683	0.27859	0.23787	0.2146	0.20202	0.19669	0.19574
		522.14	0.19527	0.19497	0.19928	0.21189	0.23335	0.27575	0.35376	0.4964	0.73004	1.00648	0.73873	0.48122	0.35567	0.27904	0.23717	0.21531	0.20007	0.19556	0.19527
		522.92	0.19392	0.19348	0.19817	0.21117	0.23409	0.27415	0.35143	0.49468	0.72735	1.0052	0.7371	0.47996	0.35465	0.27747	0.2364	0.21442	0.20145	0.19436	0.19392
		523.69	0.19354	0.19355	0.19748	0.21086	0.23323	0.27265	0.35171	0.49162	0.72616	1.00553	0.73598	0.47765	0.35489	0.27776	0.23635	0.21334	0.19899	0.19352	0.19354
		524.47	0.19327	0.19236	0.19861	0.20948	0.23381	0.27194	0.35134	0.49377	0.72633	1.0052	0.73666	0.47942	0.35456	0.2758	0.23534	0.21248	0.19874	0.19418	0.19327
		525.25	0.19257	0.19185	0.19689	0.21103	0.23233	0.27255	0.35172	0.49253	0.72859	1.00772	0.73698	0.47832	0.35371	0.27596	0.2347	0.21201	0.19803	0.19328	0.19257
		526.02	0.1927	0.19262	0.19616	0.21024	0.23177	0.27254	0.34911	0.49415	0.72611	1.00642	0.73608	0.47795	0.35428	0.27599	0.23534	0.21212	0.19833	0.19278	0.1927
		526.8	0.19282	0.19285	0.19709	0.21016	0.23246	0.27306	0.35102	0.49293	0.7295	1.00209	0.73681	0.47774	0.35298	0.27623	0.23404	0.212	0.19846	0.19279	0.19282
		527.58	0.19219	0.1923	0.19647	0.20978	0.23353	0.27171	0.34988	0.49321	0.72677	1.00727	0.73881	0.47703	0.35174	0.27607	0.23428	0.21138	0.19672	0.19208	0.19219
		528.36	0.1916	0.19187	0.19642	0.20911	0.23218	0.27214	0.34872	0.49123	0.72414	1.00716	0.73578	0.4755	0.3514	0.27487	0.23396	0.21027	0.19762	0.19132	0.1916
		529.13	0.19107	0.1907	0.19535	0.20851	0.23025	0.27054	0.34986	0.49093	0.7269	1.00528	0.73554	0.47657	0.35175	0.27332	0.23251	0.21104	0.19672	0.19144	0.19107
		529.91	0.19074	0.19068	0.19471	0.20647	0.23031	0.27025	0.347	0.48911	0.72627	1.005	0.73508	0.47505	0.35157	0.27422	0.23189	0.20865	0.1958	0.1908	0.19074
		530.68	0.19086	0.19038	0.19512	0.20787	0.23116	0.27058	0.34749	0.48996	0.7254	1.00559	0.73628	0.47373	0.35078	0.27372	0.23243	0.20932	0.19708	0.19134	0.19086
		531.46	0.18944	0.18962	0.19472	0.20609	0.2297	0.26897	0.34624	0.48949	0.72497	1.00528	0.73298	0.47512	0.34909	0.27218	0.23126	0.20813	0.19586	0.18926	0.18944
		532.24	0.19037	0.1897	0.19518	0.20637	0.22968	0.2691	0.34629	0.48753	0.72358	1.00319	0.73316	0.47413	0.34999	0.27249	0.23075	0.20985	0.19592	0.19104	0.19037
		533.01	0.18956	0.18939	0.19394	0.20696	0.2291	0.26864	0.34713	0.48879	0.72616	1.00568	0.73347	0.4731	0.34862	0.27211	0.23113	0.20836	0.19365	0.18972	0.18956
		533.79	0.18885	0.18869	0.19382	0.20585	0.22754	0.2687	0.34673	0.48746	0.72396	1.00342	0.73245	0.47319	0.34885	0.271	0.23117	0.20747	0.19435	0.18902	0.18885
		534.57	0.18878	0.18839	0.19276	0.20543	0.2277	0.26793	0.34582	0.48997	0.72553	1.00511	0.73348	0.4733	0.347	0.27092	0.23093	0.20807	0.19405	0.18918	0.18878
		535.34	0.18962	0.18927	0.19365	0.20586	0.22862	0.26815	0.34704	0.4878	0.72525	1.00622	0.73448	0.47352	0.34823	0.27192	0.23102	0.20823	0.19458	0.18997	0.18962
		536.12	0.18836	0.18822	0.1935	0.20578	0.22825	0.26704	0.34552	0.48763	0.72222	1.00589	0.73212	0.47172	0.34639	0.26905	0.2295	0.20723	0.19397	0.18851	0.18836
		536.89	0.18771	0.18742	0.19202	0.20543	0.22762	0.26807	0.34428	0.48772	0.72421	1.00728	0.73172	0.47342	0.34705	0.26969	0.22944	0.20702	0.19289	0.188	0.18771
		537.67	0.18817	0.18748	0.19148	0.20385	0.22749	0.26738	0.34431	0.48782	0.72512	1.00702	0.73162	0.47269	0.34604	0.27017	0.2291	0.20664	0.19306	0.18886	0.18817
		538.45	0.18742	0.18742	0.19268	0.20548	0.22601	0.26623	0.34399	0.48686	0.72499	1.00649	0.7326	0.47217	0.34553	0.2694	0.2287	0.20563	0.19262	0.18742	0.18742
		539.22	0.18737	0.18732	0.19215	0.2033	0.22739	0.26521	0.34355	0.48673	0.72393	1.00606	0.73212	0.47018	0.34625	0.26845	0.22818	0.20577	0.1932	0.18743	0.18737
		540	0.18755	0.18737	0.19099	0.20377	0.22722	0.26667	0.34521	0.48592	0.72431	1.00687	0.73118	0.46962	0.34504	0.26874	0.22872	0.20649	0.19286	0.18774	0.18755
		540.77	0.18624	0.18636	0.19052	0.20226	0.22587	0.26448	0.34274	0.4839	0.72319	1.00746	0.73158	0.4698	0.3439	0.268	0.22753	0.20448	0.19142	0.18613	0.18624
		541.55	0.18595	0.18609	0.19072	0.20226	0.22512	0.26491	0.34283	0.48438	0.72319	1.00461	0.72939	0.46966	0.34306	0.26767	0.22693	0.20483	0.1912	0.18581	0.18595
		542.32	0.18599	0.1852	0.1909	0.20212	0.22483	0.26496	0.34161	0.48398	0.72067	1.00542	0.7289	0.46703	0.34366	0.26715	0.2273	0.20501	0.19145	0.18678	0.18599
		543.1	0.18609	0.18644	0.18994	0.20323	0.22579	0.2644	0.34269	0.48395	0.72392	1.00974	0.73105	0.4686	0.34416	0.26651	0.22754	0.2044	0.19191	0.18575	0.18609
		543.87	0.18577	0.18597	0.18961	0.20236	0.2249	0.26379	0.34244	0.4828	0.71951	1.00485	0.72946	0.46701	0.3423	0.26749	0.22699	0.2041	0.19231	0.18556	0.18577
		544.65	0.18481	0.18527	0.18971	0.20193	0.22467	0.26376	0.34057	0.4836	0.71923	1.00482	0.72873	0.46632	0.34186	0.26579	0.22538	0.20357	0.1904	0.18434	0.18481
		545.42	0.18552	0.18528	0.19006	0.20118	0.22385	0.26295	0.3406	0.48317	0.72169	1.00556	0.72889	0.46738	0.34196	0.2671	0.22559	0.20391	0.19033	0.18575	0.18552
		546.2	0.18515	0.18446	0.19022	0.20131	0.22433	0.26331	0.34013	0.48354	0.72174	1.00775	0.73022	0.46794	0.34277	0.26641	0.22471	0.20444	0.19041	0.18584	0.18515
		546.97	0.18473	0.18463	0.18979	0.20129	0.22379	0.26223	0.33945	0.48261	0.72082	1.00557	0.72909	0.46727	0.34237	0.26501	0.22449	0.20402	0.19044	0.18484	0.18473
		547.75	0.18466	0.18451	0.18873	0.20057	0.22302	0.26242	0.3391	0.4801	0.71894	1.00145	0.72941	0.46468	0.34192	0.26524	0.22445	0.20248	0.19098	0.1848	0.18466
		548.52	0.18544	0.18533	0.19055	0.20282	0.22356	0.2635	0.33944	0.48285	0.72214	1.00634	0.72856	0.46595	0.34131	0.2651	0.22527	0.204	0.1913	0.18554	0.18544
		549.3	0.18443	0.18403	0.18902	0.20135	0.2235	0.26156	0.3387	0.48069	0.71882	1.00761	0.72824	0.46553	0.34155	0.26557	0.22575	0.20285	0.18969	0.18483	0.18443
		550.07	0.18459	0.18418	0.18885	0.20223	0.22344	0.26207	0.33958	0.48184	0.71898	1.00634	0.72981	0.46613	0.34072	0.26504	0.22511	0.20257	0.19007	0.185	0.18459
		550.84	0.18416	0.18358	0.1888	0.19967	0.22256	0.26149	0.33774	0.48077	0.71887	1.00651	0.727	0.46476	0.34057	0.2634	0.22431	0.20245	0.18946	0.18475	0.18416
		551.62	0.18334	0.18326	0.18795	0.20074	0.22217	0.26102	0.33886	0.47974	0.72097	1.00671	0.72721	0.46413	0.33855	0.2646	0.22335	0.20072	0.18919	0.18342	0.18334
		552.39	0.18531	0.18524	0.18856	0.20111	0.2229	0.26187	0.33867	0.48219	0.72135	1.01129	0.7284	0.46492	0.34065	0.26442	0.22471	0.20306	0.18948	0.18538	0.18531
		553.17	0.18425	0.18385	0.18934	0.20049	0.22206	0.26161	0.33699	0.48058	0.71942	1.00652	0.72664	0.46435	0.3395	0.26318	0.22381	0.20201	0.18945	0.18466	0.18425
		553.94	0.18441	0.18403	0.18829	0.20064	0.22262	0.2605	0.33728	0.48085	0.71984	1.00778	0.72796	0.46417	0.33929	0.26369	0.22351	0.2021	0.18889	0.18479	0.18441
		554.72	0.18405	0.18394	0.18919	0.20044	0.22142	0.25921	0.33682	0.47875	0.71932	1.00681	0.72704	0.46292	0.33892	0.26285	0.22407	0.20122	0.1888	0.18417	0.18405
		555.49	0.18359	0.18311	0.18825	0.19902	0.22208	0.26079	0.33657	0.47967	0.71917	1.00631	0.72628	0.4628	0.33836	0.2624	0.22293	0.20084	0.18911	0.18407	0.18359
		556.26	0.1837	0.18366	0.1888	0.20023	0.22134	0.26034	0.33734	0.4776	0.71769	1.00584	0.72562	0.46236	0.33731	0.26231	0.22395	0.20095	0.18891	0.18374	0.1837
		557.04	0.1845	0.18426	0.18834	0.20009	0.22194	0.26018	0.33626	0.48028	0.71838	1.00868	0.72463	0.46272	0.33784	0.26227	0.2232	0.20231	0.18934	0.18475	0.1845
		557.81	0.18394	0.18407	0.18773	0.1991	0.22235	0.25893	0.33404	0.47901	0.7188	1.00843	0.72551	0.46248	0.33731	0.26235	0.22346	0.20201	0.18925	0.18381	0.18394
		558.58	0.18356	0.18266	0.18718	0.19977	0.2195	0.25882	0.3356	0.47679	0.71655	1.00439	0.72481	0.46065	0.33722	0.26116	0.22225	0.20062	0.18887	0.18446	0.18356
		559.36	0.18446	0.18487	0.18921	0.19966	0.22258	0.25951	0.33684	0.47814	0.71841	1.00829	0.72568	0.46096	0.33723	0.26254	0.22294	0.20156	0.18967	0.18404	0.18446
		560.13	0.18471	0.18454	0.18874	0.19951	0.22101	0.25945	0.33461	0.47782	0.718	1.00807	0.72479	0.46078	0.33736	0.26245	0.22275	0.20148	0.18941	0.18487	0.18471
		560.9	0.18452	0.18463	0.18829	0.19958	0.22128	0.25891	0.33459	0.47791	0.71665	1.00806	0.72487	0.46217	0.33766	0.26141	0.22279	0.20145	0.18921	0.1844	0.18452
		561.68	0.18419	0.18434	0.1892	0.2009	0.22035	0.25882	0.33574	0.47639	0.71619	1.00769	0.7259	0.46077	0.33567	0.26081	0.22232	0.20101	0.18905	0.18404	0.18419
		562.45	0.18411	0.18462	0.1885	0.19917	0.21914	0.25846	0.33227	0.47657	0.71604	1.00641	0.724	0.45985	0.33518	0.26106	0.22164	0.20093	0.18876	0.1836	0.18411
		563.22	0.18398	0.18389	0.18848	0.19924	0.22129	0.25879	0.33458	0.47566	0.71672	1.0086	0.72458	0.45895	0.33614	0.26068	0.22103	0.20095	0.18937	0.18407	0.18398
		564	0.1839	0.18349	0.18793	0.19971	0.21983	0.25931	0.33378	0.47683	0.7182	1.00933	0.72546	0.46056	0.33608	0.2611	0.22297	0.20288	0.18821	0.1843	0.1839
		564.77	0.18379	0.18425	0.18787	0.19947	0.21977	0.25774	0.33347	0.47595	0.71592	1.0066	0.72406	0.45928	0.3349	0.25996	0.22036	0.20037	0.18851	0.18333	0.18379
		565.54	0.18461	0.18387	0.18864	0.19851	0.22025	0.25783	0.3342	0.47601	0.71742	1.00981	0.72379	0.4586	0.33476	0.25992	0.22201	0.20134	0.18974	0.18535	0.18461
		566.32	0.18493	0.18489	0.18754	0.19899	0.22019	0.25793	0.33327	0.47435	0.71595	1.00907	0.72222	0.45868	0.33385	0.2589	0.22106	0.20041	0.18894	0.18497	0.18493
		567.09	0.18435	0.18475	0.18875	0.19898	0.2205	0.25692	0.33372	0.47557	0.71706	1.00854	0.72451	0.45802	0.33537	0.25838	0.22104	0.20079	0.18891	0.18396	0.18435
		567.86	0.18388	0.18398	0.18767	0.1988	0.21948	0.25669	0.33264	0.47495	0.71636	1.00657	0.72105	0.45853	0.33284	0.25847	0.22073	0.19972	0.18841	0.18378	0.18388
		568.63	0.18448	0.18471	0.18826	0.19926	0.21891	0.25694	0.33285	0.4755	0.71608	1.01059	0.72511	0.45847	0.33504	0.25955	0.22072	0.20033	0.189	0.18425	0.18448
		569.41	0.18378	0.18354	0.18841	0.19834	0.22005	0.25656	0.3334	0.47441	0.7163	1.00969	0.72301	0.45752	0.33238	0.25931	0.22097	0.19994	0.18864	0.18402	0.18378
		570.18	0.18409	0.18402	0.18728	0.19781	0.21908	0.25601	0.33172	0.47335	0.71523	1.00638	0.72209	0.45637	0.33304	0.25858	0.22035	0.20074	0.18843	0.18417	0.18409
		570.95	0.18513	0.18541	0.18799	0.1982	0.21949	0.25686	0.33211	0.47548	0.71619	1.00896	0.72178	0.45562	0.33206	0.25883	0.22079	0.19991	0.18929	0.18485	0.18513
		571.72	0.18437	0.18377	0.18831	0.19892	0.21966	0.25628	0.33197	0.47288	0.71592	1.00801	0.7211	0.45576	0.33208	0.25756	0.22073	0.19989	0.18826	0.18497	0.18437
		572.49	0.18483	0.18481	0.18776	0.19907	0.22052	0.25614	0.3331	0.4741	0.71614	1.01034	0.72261	0.45762	0.33308	0.2587	0.2207	0.20096	0.18909	0.18484	0.18483
		573.27	0.18454	0.18436	0.18723	0.1984	0.21809	0.25679	0.33146	0.47363	0.71629	1.01076	0.72272	0.45588	0.33158	0.25854	0.22112	0.20006	0.18959	0.18472	0.18454
		574.04	0.18332	0.18339	0.18738	0.19812	0.21784	0.25567	0.33055	0.47304	0.71446	1.00747	0.71991	0.45337	0.33147	0.25625	0.22039	0.20034	0.18827	0.18326	0.18332
		574.81	0.18488	0.18448	0.18961	0.1994	0.21987	0.25505	0.33004	0.47298	0.71489	1.01069	0.72173	0.45588	0.33178	0.25739	0.22054	0.20055	0.18986	0.18528	0.18488
		575.58	0.18337	0.18338	0.18773	0.19858	0.21756	0.25439	0.33006	0.47218	0.71299	1.00765	0.71893	0.45264	0.33052	0.25613	0.22047	0.19909	0.18881	0.18336	0.18337
		576.35	0.184	0.18379	0.18782	0.19887	0.21844	0.25406	0.33135	0.47227	0.71381	1.00974	0.72045	0.45283	0.32984	0.25642	0.22028	0.19944	0.18828	0.1842	0.184
		577.13	0.18465	0.18472	0.1878	0.19835	0.21785	0.25538	0.33027	0.47164	0.71291	1.00885	0.72196	0.45414	0.33076	0.25597	0.219	0.19889	0.18919	0.18457	0.18465
		577.9	0.18431	0.18405	0.1885	0.19847	0.21806	0.25393	0.32851	0.47099	0.71545	1.00949	0.72085	0.45371	0.32982	0.25565	0.2195	0.19919	0.18878	0.18456	0.18431
		578.67	0.1851	0.18477	0.18822	0.19826	0.21748	0.25527	0.32956	0.4713	0.71488	1.0102	0.72003	0.45428	0.32958	0.25689	0.21903	0.19914	0.18935	0.18544	0.1851
		579.44	0.18427	0.18427	0.18774	0.19766	0.21759	0.25441	0.32908	0.47143	0.71165	1.00945	0.71909	0.45351	0.32888	0.25541	0.21846	0.19858	0.1887	0.18427	0.18427
		580.21	0.18424	0.18399	0.18792	0.19768	0.21772	0.25413	0.32899	0.47054	0.7133	1.01271	0.71813	0.45264	0.32861	0.25648	0.21847	0.19928	0.18841	0.18449	0.18424
		580.98	0.18504	0.18522	0.18708	0.19794	0.21782	0.25396	0.32838	0.47022	0.71352	1.01021	0.7174	0.45254	0.32952	0.2554	0.21828	0.19915	0.18798	0.18486	0.18504
		581.75	0.18375	0.18305	0.18753	0.19677	0.21706	0.25362	0.329	0.47146	0.71247	1.00857	0.71985	0.4523	0.32825	0.25522	0.21965	0.19856	0.18921	0.18445	0.18375
		582.53	0.18405	0.18377	0.18688	0.19716	0.21804	0.25423	0.32811	0.46937	0.7129	1.00925	0.71748	0.45199	0.32795	0.25516	0.21755	0.19869	0.18825	0.18434	0.18405
		583.3	0.18404	0.1838	0.18691	0.19711	0.21711	0.2534	0.32765	0.4695	0.71245	1.01087	0.71788	0.45119	0.32682	0.25455	0.21825	0.19919	0.18865	0.18427	0.18404
		584.07	0.18311	0.18299	0.18608	0.19681	0.21565	0.25302	0.32755	0.46904	0.71273	1.0098	0.71933	0.45106	0.32682	0.25359	0.21771	0.19791	0.18814	0.18322	0.18311
		584.84	0.18356	0.18363	0.18672	0.19837	0.21746	0.25329	0.32766	0.46921	0.71304	1.01017	0.71837	0.45031	0.32792	0.25441	0.21756	0.19845	0.18815	0.1835	0.18356
		585.61	0.18324	0.18316	0.18679	0.19743	0.21634	0.25236	0.32738	0.47008	0.71378	1.01124	0.71764	0.45083	0.32667	0.25372	0.21613	0.19847	0.18726	0.18332	0.18324
		586.38	0.18317	0.18341	0.18662	0.19631	0.21532	0.25249	0.3257	0.46802	0.71214	1.00956	0.71837	0.45033	0.3262	0.25322	0.21613	0.1975	0.18719	0.18292	0.18317
		587.15	0.18319	0.18339	0.18621	0.19687	0.21539	0.2515	0.32739	0.46919	0.71136	1.01225	0.71622	0.44988	0.32603	0.25364	0.21733	0.19799	0.18626	0.183	0.18319
		587.92	0.18381	0.18348	0.18659	0.19695	0.21599	0.25141	0.32709	0.46984	0.71343	1.00999	0.7172	0.45153	0.32602	0.25374	0.21769	0.19787	0.18785	0.18413	0.18381
		588.69	0.18291	0.18293	0.185	0.19712	0.21521	0.25107	0.32639	0.46783	0.71225	1.00955	0.71869	0.45008	0.32437	0.25209	0.2166	0.19696	0.18717	0.18288	0.18291
		589.46	0.18198	0.18172	0.18573	0.19513	0.21456	0.25118	0.32572	0.46737	0.71273	1.00985	0.71537	0.44911	0.3247	0.25126	0.21606	0.19701	0.18643	0.18224	0.18198
		590.23	0.18302	0.18333	0.18654	0.19618	0.21542	0.25133	0.32574	0.46859	0.71477	1.01214	0.71937	0.44956	0.32461	0.25272	0.21703	0.1975	0.18746	0.1827	0.18302
		591	0.18243	0.18203	0.18481	0.19701	0.21522	0.25101	0.32573	0.46673	0.71063	1.00729	0.71646	0.44758	0.32539	0.25214	0.21583	0.19649	0.18647	0.18282	0.18243
		591.77	0.18241	0.18291	0.18542	0.19538	0.21473	0.25053	0.32484	0.4676	0.71244	1.01133	0.71655	0.45026	0.32468	0.2515	0.21629	0.19673	0.18645	0.18191	0.18241
		592.54	0.18177	0.18162	0.18536	0.19559	0.21398	0.25049	0.32392	0.46618	0.71097	1.0126	0.71568	0.44874	0.32413	0.25189	0.21551	0.19651	0.18583	0.18191	0.18177
		593.31	0.18153	0.18109	0.18535	0.19531	0.21439	0.24944	0.32536	0.468	0.71182	1.01286	0.71549	0.44818	0.32433	0.25213	0.21529	0.19611	0.18622	0.18198	0.18153
		594.08	0.18194	0.18202	0.18485	0.19564	0.2142	0.25106	0.32431	0.46811	0.71286	1.01315	0.7179	0.44921	0.32352	0.25145	0.21507	0.19644	0.18601	0.18186	0.18194
		594.85	0.18202	0.18136	0.1851	0.19484	0.21416	0.2498	0.3236	0.46622	0.70906	1.00955	0.71356	0.44721	0.32287	0.25098	0.21521	0.19663	0.18481	0.18267	0.18202
		595.62	0.18167	0.18153	0.18432	0.1946	0.21411	0.25003	0.3259	0.4677	0.71321	1.01183	0.71696	0.44748	0.32344	0.25071	0.21469	0.19586	0.18609	0.18182	0.18167
		596.39	0.18209	0.18193	0.18511	0.19511	0.21389	0.24937	0.32481	0.46749	0.71331	1.01267	0.71997	0.44815	0.3232	0.2522	0.2155	0.19585	0.18632	0.18225	0.18209
		597.16	0.1812	0.18174	0.18539	0.19454	0.2127	0.24956	0.32316	0.46646	0.71072	1.01111	0.71708	0.44693	0.32208	0.2503	0.21373	0.19539	0.18483	0.18066	0.1812
		597.93	0.18045	0.17989	0.18429	0.19462	0.21331	0.24862	0.3227	0.46528	0.70892	1.00954	0.71467	0.44591	0.32212	0.24931	0.21415	0.19468	0.18416	0.181	0.18045
		598.7	0.18101	0.18042	0.1847	0.19439	0.21331	0.24911	0.32295	0.46712	0.71044	1.01316	0.71552	0.44638	0.32319	0.24972	0.2141	0.19508	0.18504	0.18161	0.18101
		599.47	0.18097	0.18097	0.18448	0.19387	0.21339	0.24821	0.32271	0.46559	0.71227	1.01256	0.71726	0.44712	0.32224	0.25024	0.21394	0.19548	0.18485	0.18097	0.18097
		600.24	0.18036	0.18044	0.1835	0.19399	0.21317	0.24829	0.32259	0.4677	0.71094	1.01258	0.7153	0.44622	0.32261	0.24961	0.21346	0.19399	0.18456	0.18028	0.18036
		601.01	0.18092	0.18087	0.18366	0.19414	0.21276	0.24807	0.32287	0.46624	0.7123	1.01298	0.71658	0.446	0.32205	0.24939	0.2135	0.19501	0.18461	0.18097	0.18092
		601.78	0.17945	0.17952	0.18268	0.19315	0.21245	0.24773	0.32141	0.46506	0.70971	1.01097	0.71509	0.44613	0.32043	0.24908	0.21203	0.19339	0.18368	0.17939	0.17945
		602.55	0.17959	0.18005	0.18319	0.19302	0.21116	0.24715	0.32257	0.46577	0.71131	1.01479	0.71455	0.44571	0.32217	0.24862	0.21338	0.19429	0.18364	0.17913	0.17959
		603.31	0.17899	0.17888	0.18293	0.19185	0.21127	0.24745	0.32113	0.4652	0.70897	1.01034	0.71381	0.44462	0.32074	0.24809	0.21322	0.19412	0.18349	0.17909	0.17899
		604.08	0.18027	0.18002	0.18334	0.19314	0.21158	0.24743	0.3226	0.4659	0.71154	1.01293	0.71549	0.44454	0.32109	0.24919	0.2116	0.19393	0.18297	0.18053	0.18027
		604.85	0.17892	0.17859	0.18243	0.19227	0.21044	0.24605	0.32149	0.46428	0.70947	1.01126	0.71457	0.4445	0.32038	0.24708	0.21199	0.19411	0.1824	0.17925	0.17892
		605.62	0.17876	0.1789	0.182	0.19228	0.2107	0.24641	0.32173	0.46547	0.70781	1.0134	0.71469	0.44542	0.32057	0.2482	0.21194	0.19399	0.1829	0.17861	0.17876
		606.39	0.17894	0.1785	0.18089	0.19174	0.21138	0.24781	0.32106	0.46578	0.71061	1.01451	0.71549	0.446	0.32098	0.24897	0.21185	0.19366	0.18337	0.17939	0.17894
		607.16	0.17824	0.17772	0.18213	0.19117	0.21147	0.24676	0.32117	0.46461	0.71053	1.00917	0.71484	0.44512	0.31948	0.24794	0.21162	0.19282	0.18218	0.17877	0.17824
		607.93	0.1772	0.17714	0.18034	0.19125	0.20938	0.24595	0.3194	0.46252	0.70849	1.01069	0.71431	0.44336	0.31924	0.24619	0.21035	0.19177	0.18163	0.17725	0.1772
		608.7	0.17767	0.17744	0.18103	0.19072	0.20941	0.24555	0.32059	0.46338	0.70757	1.01032	0.71366	0.44401	0.3208	0.24686	0.21132	0.19229	0.18122	0.17791	0.17767
		609.46	0.17753	0.17745	0.18139	0.19126	0.21042	0.24586	0.32114	0.46287	0.70899	1.01355	0.71679	0.44365	0.32028	0.24646	0.21139	0.1916	0.18223	0.17761	0.17753
		610.23	0.1766	0.17736	0.18105	0.19028	0.20933	0.2451	0.31947	0.46105	0.7066	1.0084	0.71387	0.44318	0.31818	0.24589	0.20999	0.1906	0.18167	0.17584	0.1766
		611	0.17613	0.17551	0.18012	0.18967	0.2089	0.24448	0.31934	0.46117	0.70916	1.00816	0.71434	0.4438	0.31832	0.24618	0.21081	0.19113	0.18046	0.17674	0.17613
		611.77	0.17702	0.17683	0.17971	0.19087	0.20912	0.24579	0.32025	0.46288	0.70882	1.01202	0.71432	0.44313	0.31949	0.24663	0.21043	0.19192	0.18113	0.1772	0.17702
		612.54	0.177	0.17672	0.17994	0.1903	0.20976	0.24479	0.32058	0.46324	0.71047	1.01211	0.71418	0.44394	0.31933	0.24613	0.21078	0.19158	0.18054	0.17727	0.177
		613.3	0.17683	0.17688	0.18117	0.19068	0.20916	0.24537	0.32067	0.46381	0.7085	1.01035	0.71579	0.44431	0.31908	0.24654	0.21063	0.19089	0.18093	0.17678	0.17683
		614.07	0.17583	0.17538	0.17983	0.18885	0.20856	0.24469	0.31937	0.46256	0.70883	1.00988	0.71306	0.44306	0.3196	0.24607	0.21088	0.19042	0.18077	0.17629	0.17583
		614.84	0.1756	0.17571	0.17928	0.18894	0.20763	0.2437	0.31896	0.46259	0.70824	1.00886	0.71179	0.44237	0.31873	0.24532	0.20888	0.19014	0.17948	0.1755	0.1756
		615.61	0.1752	0.17501	0.1791	0.18973	0.20852	0.24453	0.31944	0.4618	0.70743	1.01199	0.71519	0.44474	0.31777	0.2451	0.20852	0.19065	0.18033	0.17538	0.1752
		616.37	0.17442	0.17428	0.17753	0.18807	0.20766	0.24332	0.31791	0.46087	0.70427	1.00992	0.71266	0.44095	0.31716	0.24477	0.20875	0.18914	0.17875	0.17457	0.17442
		617.14	0.17538	0.17523	0.17949	0.18962	0.20788	0.24486	0.31928	0.46219	0.70638	1.01029	0.71508	0.44279	0.31767	0.24437	0.20847	0.18982	0.17933	0.17554	0.17538
		617.91	0.17473	0.17473	0.17841	0.18863	0.20793	0.24358	0.31845	0.46114	0.70721	1.01027	0.71307	0.44152	0.31822	0.24552	0.20905	0.18962	0.17927	0.17473	0.17473
		618.68	0.17417	0.17399	0.17752	0.18948	0.20816	0.24401	0.31799	0.46298	0.708	1.01217	0.71342	0.4434	0.31817	0.2459	0.20823	0.1901	0.17902	0.17435	0.17417
		619.44	0.17327	0.17269	0.1782	0.188	0.2085	0.24305	0.31776	0.46153	0.70823	1.01024	0.71565	0.44258	0.31719	0.24383	0.20742	0.18885	0.17796	0.17385	0.17327
		620.21	0.17383	0.17439	0.17735	0.18799	0.20631	0.24414	0.31765	0.46104	0.70688	1.00959	0.71273	0.44311	0.31768	0.24411	0.20814	0.18949	0.17776	0.17328	0.17383
		620.98	0.17324	0.17317	0.17727	0.18651	0.20631	0.24118	0.31642	0.46042	0.70752	1.00906	0.71172	0.44075	0.31702	0.2435	0.20657	0.18821	0.17814	0.1733	0.17324
		621.75	0.17291	0.17297	0.17626	0.1874	0.20613	0.24235	0.3175	0.46032	0.70699	1.01122	0.71509	0.44385	0.31627	0.24354	0.20726	0.18791	0.17685	0.17286	0.17291
		622.51	0.1728	0.17225	0.1762	0.18656	0.20711	0.24248	0.31784	0.46082	0.70722	1.00782	0.71302	0.44217	0.31763	0.24327	0.20728	0.18776	0.17684	0.17335	0.1728
		623.28	0.17273	0.17275	0.17703	0.18727	0.20636	0.24243	0.31759	0.46109	0.70695	1.00927	0.7142	0.4419	0.31749	0.24328	0.2081	0.18771	0.17646	0.17272	0.17273
		624.05	0.17266	0.17285	0.17584	0.18604	0.20588	0.2417	0.31801	0.46092	0.70722	1.01092	0.71349	0.44229	0.31801	0.24364	0.20642	0.18699	0.1751	0.17247	0.17266
		624.81	0.17188	0.17188	0.17538	0.18639	0.20554	0.24197	0.31731	0.46102	0.70623	1.0078	0.71387	0.44274	0.31636	0.24434	0.2062	0.18695	0.17678	0.17188	0.17188
		625.58	0.17202	0.17141	0.17641	0.18676	0.20626	0.24341	0.31857	0.46216	0.70611	1.01239	0.7145	0.44322	0.31796	0.24369	0.20626	0.18788	0.17585	0.17263	0.17202
		626.35	0.1728	0.17266	0.17564	0.18609	0.20604	0.24194	0.31802	0.46027	0.70844	1.01181	0.71511	0.44564	0.31746	0.24347	0.20708	0.18739	0.17614	0.17294	0.1728
		627.11	0.17091	0.17127	0.1737	0.18474	0.20437	0.241	0.3163	0.45942	0.70604	1.01094	0.71392	0.44182	0.31581	0.24325	0.20559	0.18555	0.17517	0.17056	0.17091
		627.88	0.17083	0.17047	0.17476	0.18349	0.20475	0.24064	0.31629	0.45957	0.70584	1.00901	0.71215	0.44087	0.31564	0.24185	0.20485	0.18589	0.17433	0.1712	0.17083
		628.65	0.1713	0.17112	0.17472	0.18599	0.20458	0.24164	0.31592	0.46033	0.70542	1.0096	0.71543	0.44191	0.31735	0.24383	0.20554	0.18589	0.17425	0.17147	0.1713
		629.41	0.16995	0.16984	0.1734	0.18473	0.20417	0.24052	0.31518	0.45889	0.70504	1.00847	0.71333	0.44086	0.31611	0.24143	0.20578	0.18644	0.17431	0.17006	0.16995
		630.18	0.1699	0.17003	0.17309	0.1844	0.2042	0.24032	0.31638	0.46027	0.70478	1.00832	0.71172	0.44167	0.31605	0.242	0.20488	0.18482	0.17442	0.16976	0.1699
		630.94	0.17009	0.16983	0.17325	0.18389	0.20428	0.24116	0.31539	0.45974	0.70613	1.00823	0.71399	0.44211	0.31741	0.24178	0.20573	0.18471	0.17398	0.17035	0.17009
		631.71	0.16924	0.16838	0.1738	0.18371	0.2046	0.24022	0.31677	0.46004	0.70585	1.00771	0.71141	0.44184	0.31712	0.24366	0.2051	0.18478	0.17355	0.1701	0.16924
		632.48	0.16872	0.1682	0.1734	0.18323	0.20394	0.24063	0.31602	0.45955	0.70471	1.00973	0.71143	0.44166	0.3155	0.24265	0.20434	0.1847	0.17323	0.16925	0.16872
		633.24	0.16843	0.16821	0.17166	0.1832	0.20357	0.24011	0.31484	0.45741	0.70464	1.00705	0.71189	0.44018	0.31611	0.24224	0.20392	0.18362	0.1726	0.16865	0.16843
		634.01	0.16769	0.1676	0.1721	0.1828	0.20273	0.23882	0.31552	0.45816	0.70298	1.00661	0.71196	0.44014	0.31614	0.24103	0.20397	0.18404	0.17171	0.16777	0.16769
		634.77	0.16609	0.16598	0.17182	0.18233	0.20146	0.23849	0.31345	0.45759	0.70225	1.00328	0.71076	0.4398	0.3154	0.24069	0.20291	0.1829	0.17118	0.1662	0.16609
		635.54	0.16726	0.16756	0.17171	0.18321	0.20212	0.23924	0.315	0.45807	0.70391	1.01043	0.71419	0.44153	0.31577	0.24147	0.2039	0.18331	0.17203	0.16697	0.16726
		636.3	0.16772	0.16765	0.17198	0.1817	0.20259	0.2392	0.31492	0.45877	0.70464	1.00664	0.71355	0.44199	0.31615	0.23987	0.20416	0.18342	0.17087	0.16779	0.16772
		637.07	0.16684	0.16684	0.16991	0.18097	0.20232	0.23846	0.31516	0.45879	0.70427	1.00754	0.71471	0.4422	0.31509	0.24163	0.20311	0.1821	0.17149	0.16684	0.16684
		637.84	0.16711	0.1669	0.17012	0.18179	0.20195	0.23854	0.31517	0.45885	0.70501	1.00812	0.71465	0.44284	0.31627	0.24182	0.20347	0.18267	0.17061	0.16732	0.16711
		638.6	0.16587	0.16614	0.17066	0.18088	0.20139	0.23907	0.31355	0.45853	0.7033	1.00753	0.71284	0.44161	0.31589	0.24056	0.2023	0.18205	0.1702	0.1656	0.16587
		639.37	0.16592	0.16581	0.17015	0.18059	0.20205	0.23848	0.31406	0.45807	0.70404	1.00734	0.71291	0.44065	0.31645	0.24112	0.20312	0.18286	0.17044	0.16603	0.16592
		640.13	0.16512	0.16515	0.16958	0.18073	0.20103	0.23868	0.31437	0.45875	0.70181	1.00766	0.71498	0.44266	0.31525	0.24033	0.20225	0.18204	0.16975	0.1651	0.16512
		640.9	0.16472	0.16436	0.16817	0.1797	0.19971	0.23615	0.31329	0.45869	0.70324	1.00422	0.71293	0.44084	0.3149	0.23892	0.2024	0.18067	0.1695	0.16508	0.16472
		641.66	0.16475	0.16432	0.16909	0.17994	0.20044	0.23767	0.31463	0.45739	0.70371	1.00501	0.71252	0.44125	0.31582	0.24	0.20179	0.18062	0.16984	0.16519	0.16475
		642.43	0.16421	0.16392	0.16844	0.17957	0.20011	0.23678	0.31349	0.45706	0.70165	1.00576	0.71416	0.44209	0.31516	0.23978	0.20178	0.18037	0.16892	0.1645	0.16421
		643.19	0.16458	0.16485	0.16796	0.17997	0.20071	0.23708	0.31319	0.4566	0.69976	1.00362	0.71228	0.44115	0.31439	0.24005	0.20074	0.18084	0.1678	0.1643	0.16458
		643.96	0.16379	0.16342	0.16837	0.17927	0.20029	0.23817	0.31384	0.45735	0.70305	1.00853	0.71259	0.44123	0.31555	0.2408	0.20171	0.18101	0.16803	0.16417	0.16379
		644.72	0.16426	0.16409	0.16787	0.17992	0.20045	0.23764	0.31405	0.45696	0.70233	1.00786	0.71226	0.44224	0.31521	0.24055	0.20161	0.18055	0.16768	0.16443	0.16426
		645.49	0.16366	0.16283	0.16813	0.17914	0.19976	0.23828	0.31379	0.45791	0.70281	1.00643	0.713	0.44119	0.31586	0.24027	0.20132	0.17981	0.16837	0.16449	0.16366
		646.25	0.16303	0.16337	0.16705	0.17943	0.19935	0.23727	0.31344	0.45658	0.70191	1.00628	0.71434	0.44179	0.31531	0.23917	0.20055	0.1802	0.16705	0.16269	0.16303
		647.01	0.16305	0.1628	0.16736	0.17815	0.20023	0.23757	0.31277	0.45702	0.70237	1.00454	0.7133	0.44203	0.31515	0.23983	0.20076	0.18015	0.16729	0.1633	0.16305
		647.78	0.16294	0.16267	0.16671	0.17806	0.1996	0.2366	0.31426	0.45633	0.703	1.00789	0.71361	0.44108	0.31539	0.23997	0.20042	0.17921	0.16678	0.1632	0.16294
		648.54	0.16226	0.16198	0.16653	0.1782	0.20002	0.23749	0.31352	0.45567	0.70162	1.00369	0.71256	0.44168	0.31474	0.23914	0.19995	0.17985	0.16692	0.16253	0.16226
		649.31	0.16103	0.16058	0.16614	0.17773	0.19843	0.23539	0.31273	0.4559	0.70082	1.0028	0.71268	0.44076	0.31443	0.23824	0.19967	0.17771	0.16573	0.16147	0.16103
		650.07	0.16144	0.16168	0.16513	0.17755	0.19871	0.23648	0.31267	0.45636	0.70128	1.00448	0.71256	0.44188	0.31497	0.23917	0.20027	0.17913	0.16705	0.1612	0.16144
		650.84	0.16062	0.16091	0.16537	0.17743	0.19673	0.23599	0.31142	0.45624	0.70064	1.00559	0.71481	0.44171	0.31454	0.23735	0.1994	0.17842	0.16564	0.16034	0.16062
		651.6	0.16104	0.16114	0.16457	0.17627	0.19813	0.23689	0.31272	0.45668	0.70217	1.00364	0.71406	0.44134	0.3147	0.2384	0.19945	0.17727	0.1648	0.16093	0.16104
		652.36	0.16041	0.16023	0.16472	0.17668	0.19815	0.23538	0.31107	0.45623	0.70093	1.00556	0.71524	0.44322	0.31517	0.23833	0.19863	0.1773	0.16536	0.16059	0.16041
		653.13	0.15995	0.15944	0.16456	0.17641	0.19701	0.23546	0.31335	0.45508	0.69935	1.00424	0.71297	0.44046	0.31388	0.2381	0.19904	0.17679	0.16487	0.16047	0.15995
		653.89	0.15932	0.15932	0.16384	0.17541	0.19705	0.23596	0.3108	0.45585	0.7011	1.00247	0.71319	0.44203	0.31454	0.23759	0.19856	0.17689	0.1643	0.15932	0.15932
		654.65	0.15984	0.15974	0.16472	0.17569	0.19763	0.23596	0.31157	0.4558	0.70161	1.00589	0.71443	0.44241	0.31396	0.2392	0.19893	0.17746	0.1645	0.15995	0.15984
		655.42	0.15992	0.15954	0.16433	0.17587	0.19721	0.2358	0.31204	0.45573	0.70227	1.00511	0.71379	0.44155	0.31447	0.23974	0.19935	0.17805	0.16493	0.1603	0.15992
		656.18	0.15938	0.15912	0.16336	0.17559	0.19752	0.23598	0.31151	0.45509	0.69953	1.00273	0.71293	0.44252	0.31338	0.23728	0.19859	0.17753	0.16393	0.15964	0.15938
		656.94	0.15863	0.15878	0.16309	0.17496	0.19627	0.23426	0.31143	0.45359	0.69882	1.00069	0.71215	0.44004	0.3143	0.23697	0.19771	0.1759	0.1633	0.15849	0.15863
		657.71	0.15862	0.15868	0.16292	0.17588	0.19668	0.23474	0.31094	0.45536	0.69985	1.00158	0.7119	0.44158	0.31448	0.23716	0.19815	0.17608	0.16294	0.15856	0.15862
		658.47	0.1577	0.1578	0.16293	0.17455	0.19598	0.23399	0.3099	0.45527	0.69992	1.00223	0.71265	0.44065	0.31379	0.23655	0.19691	0.17532	0.16272	0.15759	0.1577
		659.23	0.15862	0.15886	0.16227	0.17495	0.19659	0.23497	0.31102	0.45454	0.70053	1.0037	0.714	0.44121	0.31417	0.2373	0.19745	0.17589	0.16225	0.15838	0.15862
		660	0.15754	0.15794	0.16273	0.17432	0.19568	0.23381	0.31082	0.45281	0.70067	1.00287	0.71348	0.44135	0.31446	0.23723	0.1971	0.17521	0.16247	0.15714	0.15754
		660.76	0.15688	0.15711	0.16181	0.17404	0.19502	0.23359	0.31052	0.45378	0.69982	1.00477	0.71268	0.44123	0.31348	0.23645	0.19644	0.17482	0.16166	0.15665	0.15688
		661.52	0.15731	0.15718	0.16147	0.1737	0.19507	0.23367	0.31098	0.4541	0.69932	1.00244	0.71346	0.44218	0.31296	0.23659	0.19712	0.17402	0.1614	0.15744	0.15731
		662.29	0.15695	0.15724	0.16137	0.17388	0.1947	0.23417	0.31025	0.45604	0.69931	1.00275	0.71373	0.44003	0.31397	0.23622	0.19634	0.17584	0.16106	0.15666	0.15695
		663.05	0.15668	0.15674	0.16111	0.17351	0.19521	0.23278	0.30964	0.45461	0.69947	1.00075	0.71085	0.44181	0.31382	0.23517	0.19593	0.1737	0.16167	0.15662	0.15668
		663.81	0.15657	0.15609	0.16107	0.17335	0.19458	0.2333	0.31114	0.4549	0.69911	1.00111	0.71284	0.44004	0.31407	0.23623	0.19682	0.17405	0.16153	0.15706	0.15657
		664.57	0.15655	0.15625	0.16181	0.17342	0.19465	0.23415	0.30996	0.45412	0.70037	1.00327	0.71332	0.44197	0.31372	0.2374	0.19722	0.1749	0.16154	0.15684	0.15655
		665.34	0.15645	0.15619	0.16116	0.17325	0.19442	0.2335	0.31107	0.45492	0.70127	1.00642	0.7148	0.44358	0.31472	0.23644	0.19636	0.17432	0.16118	0.1567	0.15645
		666.1	0.15547	0.15557	0.16004	0.17262	0.19421	0.23244	0.30956	0.45377	0.69954	1.00309	0.71391	0.4428	0.31313	0.23611	0.19589	0.17393	0.16034	0.15537	0.15547
		666.86	0.15478	0.15438	0.16005	0.17262	0.1934	0.23306	0.30887	0.45375	0.69646	1.00093	0.71373	0.44096	0.31387	0.23526	0.19516	0.17321	0.16071	0.15518	0.15478
		667.62	0.15508	0.1549	0.15924	0.17215	0.19442	0.23205	0.30911	0.45305	0.69985	1.0002	0.71491	0.44124	0.31387	0.23523	0.19485	0.1733	0.1598	0.15526	0.15508
		668.39	0.15558	0.15527	0.16087	0.17246	0.19366	0.23281	0.31012	0.45448	0.69766	1.00105	0.71314	0.44066	0.31489	0.23599	0.19586	0.1728	0.16062	0.1559	0.15558
		669.15	0.15522	0.15461	0.15958	0.1721	0.19448	0.23247	0.30988	0.45336	0.69965	1.00363	0.71349	0.44031	0.31397	0.23539	0.19546	0.1732	0.16046	0.15583	0.15522
		669.91	0.15429	0.15418	0.15889	0.17189	0.19309	0.2322	0.30931	0.45294	0.69734	1.00054	0.71279	0.44168	0.31353	0.23514	0.19542	0.1729	0.15943	0.1544	0.15429
		670.67	0.1553	0.15482	0.15928	0.17189	0.19368	0.23216	0.30938	0.4544	0.69826	1.00135	0.71165	0.44236	0.31354	0.23546	0.19434	0.17302	0.15894	0.15578	0.1553
		671.44	0.1546	0.15436	0.15945	0.17172	0.19315	0.23312	0.31018	0.45524	0.69834	1.00247	0.71532	0.44267	0.31438	0.23547	0.19513	0.17291	0.15997	0.15483	0.1546
		672.2	0.15458	0.15431	0.15903	0.17125	0.19386	0.23207	0.30894	0.45452	0.69826	0.99879	0.71461	0.44111	0.31285	0.23546	0.19532	0.17244	0.15906	0.15485	0.15458
		672.96	0.15415	0.15445	0.15909	0.17052	0.19273	0.23266	0.3096	0.45264	0.69817	1.00342	0.71212	0.44084	0.31398	0.23501	0.19564	0.17193	0.15901	0.15386	0.15415
		673.72	0.1539	0.15345	0.15818	0.17139	0.19289	0.23069	0.30919	0.45263	0.69763	1.00127	0.71364	0.442	0.31225	0.23532	0.19483	0.17246	0.15845	0.15434	0.1539
		674.48	0.15418	0.15458	0.15905	0.17122	0.19253	0.23222	0.30849	0.45422	0.69909	1.00045	0.71349	0.44169	0.31371	0.23544	0.19468	0.1722	0.15917	0.15378	0.15418
		675.24	0.15345	0.15289	0.15857	0.17066	0.19242	0.23158	0.30948	0.45258	0.69728	0.9998	0.71218	0.43961	0.31246	0.23519	0.19413	0.17229	0.1587	0.15401	0.15345
		676.01	0.15404	0.15398	0.15887	0.16974	0.19253	0.23136	0.31064	0.45335	0.69734	1.00018	0.7127	0.44106	0.31348	0.23512	0.19479	0.17185	0.15895	0.1541	0.15404
		676.77	0.15304	0.15206	0.15867	0.17072	0.19285	0.23197	0.30855	0.45408	0.69806	1.00068	0.71422	0.44144	0.31327	0.23472	0.19441	0.17214	0.15909	0.15402	0.15304
		677.53	0.15346	0.15328	0.15816	0.17025	0.19282	0.23211	0.30884	0.45265	0.69864	1.00013	0.71404	0.44228	0.3139	0.23623	0.195	0.17139	0.1588	0.15364	0.15346
		678.29	0.15334	0.1533	0.15792	0.17129	0.19312	0.23239	0.31018	0.45403	0.69798	0.99822	0.71465	0.44112	0.31359	0.23495	0.1946	0.17147	0.15881	0.15338	0.15334
		679.05	0.15338	0.15343	0.1579	0.16992	0.19276	0.23208	0.30911	0.45266	0.69822	0.99982	0.71417	0.44253	0.31401	0.23469	0.19403	0.17135	0.15703	0.15333	0.15338
		679.81	0.15254	0.15234	0.1573	0.17061	0.19291	0.23296	0.30816	0.45251	0.69584	0.9991	0.71526	0.44191	0.31343	0.23547	0.19426	0.17071	0.15741	0.15275	0.15254
		680.57	0.15227	0.15224	0.15719	0.16969	0.19185	0.23153	0.30824	0.45219	0.69884	1.0001	0.71451	0.44126	0.31427	0.23421	0.1928	0.17108	0.15814	0.15229	0.15227
		681.33	0.15331	0.15305	0.15841	0.17087	0.19283	0.23148	0.31037	0.45507	0.6985	1.00021	0.71759	0.44317	0.31433	0.23577	0.19498	0.17137	0.15869	0.15357	0.15331
		682.09	0.15259	0.15231	0.15782	0.17121	0.19272	0.23228	0.30869	0.45413	0.69765	0.99948	0.71495	0.44316	0.31345	0.236	0.19488	0.17116	0.1574	0.15288	0.15259
		682.85	0.15238	0.15229	0.15826	0.17099	0.1932	0.23238	0.3095	0.45373	0.69827	0.99883	0.71499	0.44233	0.31472	0.23544	0.19466	0.17144	0.1579	0.15247	0.15238
		683.62	0.15275	0.15268	0.15705	0.16999	0.19232	0.23148	0.30957	0.45405	0.69855	0.99989	0.71765	0.44345	0.31436	0.23543	0.19374	0.17059	0.15705	0.15281	0.15275
		684.38	0.15342	0.15328	0.15864	0.17055	0.19295	0.23186	0.31094	0.45503	0.69915	0.99971	0.71531	0.44491	0.31564	0.2364	0.19567	0.17174	0.15901	0.15357	0.15342
		685.14	0.15224	0.15252	0.15708	0.17008	0.19191	0.23263	0.31064	0.45462	0.69812	0.9987	0.7135	0.44385	0.31419	0.23443	0.1943	0.1713	0.15682	0.15196	0.15224
		685.9	0.15262	0.15274	0.15791	0.17102	0.19178	0.23247	0.3098	0.45429	0.69946	1.00093	0.7152	0.44194	0.3157	0.23479	0.19495	0.17064	0.15783	0.1525	0.15262
		686.66	0.15236	0.15294	0.1567	0.17026	0.19171	0.23205	0.30967	0.4546	0.69877	0.99995	0.71407	0.44417	0.31475	0.23481	0.1944	0.17104	0.15681	0.15178	0.15236
		687.42	0.15292	0.15269	0.15753	0.17074	0.19316	0.23179	0.30946	0.45356	0.69802	0.99916	0.7152	0.44365	0.31403	0.2369	0.19519	0.17039	0.1572	0.15315	0.15292
		688.18	0.15249	0.15192	0.15756	0.17005	0.19298	0.23171	0.31076	0.45408	0.70108	0.99962	0.71654	0.446	0.3144	0.23614	0.19462	0.1713	0.15728	0.15307	0.15249
		688.94	0.15277	0.15225	0.15777	0.1701	0.19306	0.23388	0.31086	0.45553	0.69786	0.99945	0.71803	0.44561	0.31783	0.23787	0.19604	0.17155	0.1587	0.15328	0.15277
		689.7	0.15254	0.15217	0.15739	0.1698	0.19274	0.23323	0.31099	0.45633	0.69752	0.99712	0.71646	0.44475	0.31697	0.2368	0.19491	0.17216	0.15725	0.15292	0.15254
		690.46	0.15302	0.1527	0.15762	0.17111	0.1932	0.23292	0.31066	0.45584	0.69982	0.99793	0.71735	0.44583	0.31776	0.23699	0.19508	0.17175	0.15729	0.15334	0.15302
		691.22	0.15193	0.15208	0.15661	0.17048	0.1936	0.23228	0.31111	0.45486	0.69881	0.99761	0.71543	0.44419	0.3172	0.23647	0.19474	0.17176	0.15678	0.15178	0.15193
		691.98	0.15232	0.15233	0.15644	0.17071	0.19261	0.23265	0.31014	0.45472	0.69903	0.99916	0.71744	0.44476	0.31576	0.23637	0.19494	0.17116	0.15731	0.1523	0.15232
		692.74	0.15316	0.15275	0.15791	0.17014	0.19368	0.23358	0.31261	0.45637	0.69934	0.99924	0.71845	0.44755	0.31689	0.23764	0.19616	0.17183	0.15794	0.15357	0.15316
		693.5	0.15319	0.15325	0.15713	0.16982	0.19446	0.2336	0.31203	0.45619	0.69806	0.99793	0.71448	0.44562	0.31831	0.23717	0.19508	0.17132	0.15705	0.15314	0.15319
		694.26	0.15343	0.15358	0.15795	0.1718	0.19479	0.23341	0.31301	0.45779	0.70016	0.99886	0.71784	0.44779	0.31858	0.2386	0.19645	0.17203	0.15857	0.15329	0.15343
		695.02	0.15288	0.1522	0.15832	0.1714	0.19508	0.23445	0.31224	0.45653	0.69726	0.99745	0.71792	0.44731	0.3191	0.23895	0.19525	0.17261	0.15889	0.15355	0.15288
		695.78	0.15291	0.15309	0.15714	0.17187	0.19352	0.23459	0.31347	0.45692	0.6999	0.99861	0.71921	0.44739	0.31894	0.23905	0.19627	0.17179	0.15801	0.15274	0.15291
		696.54	0.15249	0.15176	0.15747	0.17143	0.19424	0.23445	0.31427	0.45845	0.70059	0.99831	0.71761	0.44851	0.31893	0.23891	0.19477	0.17207	0.15721	0.15321	0.15249
		697.29	0.15301	0.15296	0.15899	0.17126	0.19437	0.23367	0.31288	0.45817	0.6993	0.99652	0.71889	0.44724	0.31868	0.23856	0.19624	0.17208	0.15799	0.15307	0.15301
		698.05	0.15263	0.1527	0.15804	0.17132	0.19447	0.23382	0.31452	0.45741	0.69966	0.99596	0.71875	0.45012	0.32069	0.23945	0.19521	0.17256	0.15686	0.15256	0.15263
		698.81	0.15251	0.15216	0.15753	0.17149	0.1941	0.23498	0.31382	0.45857	0.69934	0.99626	0.71981	0.44993	0.31922	0.23928	0.19645	0.17212	0.15857	0.15287	0.15251
		699.57	0.15295	0.15232	0.15782	0.17062	0.19504	0.23447	0.31399	0.45745	0.69735	0.99358	0.71678	0.44858	0.31904	0.23886	0.19725	0.17223	0.15877	0.15358	0.15295
		700.33	0.15343	0.15338	0.1596	0.17202	0.19686	0.23618	0.31521	0.45946	0.70092	0.9949	0.72013	0.45141	0.32088	0.24013	0.19786	0.17368	0.15827	0.15348	0.15343
		701.09	0.1546	0.15468	0.159	0.17294	0.19523	0.23682	0.31459	0.46025	0.70167	0.99829	0.72113	0.45221	0.32229	0.24115	0.19682	0.17358	0.15818	0.15452	0.1546
		701.85	0.15461	0.15473	0.15957	0.1728	0.19532	0.23701	0.31546	0.45987	0.69961	0.99743	0.72013	0.45252	0.32196	0.24063	0.19893	0.17305	0.15975	0.15448	0.15461
		702.61	0.15287	0.15267	0.15856	0.17157	0.19519	0.23565	0.31536	0.45917	0.69975	0.99547	0.72023	0.44974	0.32171	0.2407	0.19716	0.17311	0.15831	0.15307	0.15287
		703.37	0.15365	0.15373	0.15975	0.17293	0.19682	0.23699	0.31684	0.45938	0.70081	0.99478	0.72097	0.45152	0.32274	0.241	0.19806	0.17299	0.15932	0.15357	0.15365
		704.12	0.15404	0.15387	0.15935	0.17297	0.19708	0.23624	0.31686	0.46074	0.70046	0.9954	0.71946	0.45307	0.3234	0.24081	0.19889	0.17416	0.15948	0.15422	0.15404
		704.88	0.15464	0.15497	0.16079	0.17369	0.19732	0.23737	0.31708	0.46136	0.70167	0.99475	0.72138	0.45314	0.32452	0.24281	0.19922	0.17512	0.16	0.1543	0.15464
		705.64	0.15393	0.15391	0.15997	0.17287	0.19722	0.23709	0.31602	0.45962	0.70166	0.99406	0.72065	0.45228	0.32365	0.242	0.19847	0.17386	0.1602	0.15394	0.15393
		706.4	0.15449	0.15445	0.16051	0.17342	0.19769	0.23801	0.31728	0.46252	0.70362	0.99552	0.7241	0.45431	0.326	0.24371	0.19921	0.17451	0.15922	0.15452	0.15449
		707.16	0.15432	0.15482	0.15907	0.17354	0.19681	0.23788	0.31766	0.46285	0.70038	0.99393	0.72085	0.45425	0.32435	0.24233	0.20002	0.17484	0.16005	0.15382	0.15432
		707.92	0.1552	0.15552	0.16038	0.17428	0.19848	0.24009	0.31846	0.46339	0.70302	0.99567	0.72427	0.45477	0.32829	0.24343	0.20018	0.1751	0.16005	0.15487	0.1552
		708.67	0.15529	0.15623	0.1598	0.17365	0.19921	0.23783	0.31854	0.4633	0.70057	0.99454	0.72266	0.45665	0.32641	0.24292	0.19981	0.17504	0.16063	0.15434	0.15529
		709.43	0.15478	0.15508	0.1605	0.17468	0.19835	0.23856	0.31928	0.4638	0.70273	0.99368	0.72283	0.45581	0.32623	0.24378	0.20071	0.17432	0.15977	0.15448	0.15478
		710.19	0.15504	0.15469	0.16063	0.17513	0.19728	0.2392	0.31858	0.46088	0.70119	0.99218	0.72166	0.45662	0.3268	0.24283	0.1997	0.17587	0.15989	0.1554	0.15504
		710.95	0.15561	0.1557	0.1609	0.17554	0.19946	0.24087	0.32145	0.46424	0.70121	0.99355	0.72434	0.45691	0.32743	0.24474	0.20027	0.17517	0.16113	0.15553	0.15561
		711.71	0.15529	0.15543	0.16146	0.17515	0.19775	0.23986	0.31963	0.46246	0.70061	0.99243	0.72128	0.45661	0.32647	0.2454	0.20021	0.1759	0.16036	0.15516	0.15529
		712.46	0.15503	0.15538	0.16025	0.17543	0.19904	0.23955	0.31975	0.46459	0.70234	0.99215	0.72453	0.45612	0.32732	0.24432	0.20101	0.17564	0.16077	0.15469	0.15503
		713.22	0.15569	0.1556	0.1618	0.17584	0.20028	0.23992	0.32185	0.46439	0.70312	0.99531	0.725	0.45977	0.32882	0.24538	0.20116	0.17633	0.16204	0.15578	0.15569
		713.98	0.15551	0.15538	0.16111	0.17462	0.19929	0.24115	0.32056	0.46537	0.7032	0.99212	0.72639	0.45798	0.32865	0.2455	0.20103	0.17628	0.16182	0.15563	0.15551
		714.74	0.15529	0.1549	0.16093	0.17497	0.19933	0.2399	0.32087	0.4642	0.70335	0.99414	0.72495	0.45859	0.32823	0.24547	0.2009	0.17586	0.16015	0.15568	0.15529
		715.49	0.15654	0.1569	0.16173	0.17664	0.19972	0.24171	0.32137	0.46527	0.70244	0.99229	0.72523	0.45821	0.3304	0.2461	0.20166	0.17703	0.1622	0.15618	0.15654
		716.25	0.15608	0.15595	0.16154	0.17557	0.2006	0.24284	0.32162	0.4669	0.70283	0.99266	0.7242	0.45904	0.3294	0.24657	0.2014	0.1763	0.16099	0.1562	0.15608
		717.01	0.15627	0.15614	0.16129	0.17513	0.2004	0.24289	0.32322	0.46752	0.70176	0.99555	0.72443	0.46158	0.33001	0.24674	0.20274	0.17717	0.1617	0.15639	0.15627
		717.77	0.15594	0.15609	0.16144	0.17513	0.20019	0.24115	0.3212	0.46446	0.70233	0.99173	0.72268	0.45882	0.32932	0.24572	0.20192	0.17618	0.16111	0.15579	0.15594
		718.52	0.1567	0.15695	0.1617	0.17681	0.20142	0.24202	0.32279	0.46888	0.70516	0.99518	0.7284	0.46147	0.33054	0.24714	0.20313	0.17742	0.16234	0.15646	0.1567
		719.28	0.15741	0.15762	0.16276	0.17699	0.20127	0.24224	0.32395	0.4663	0.7049	0.99175	0.72423	0.4617	0.33085	0.24807	0.20235	0.17734	0.16245	0.1572	0.15741
		720.04	0.15726	0.15757	0.16352	0.17767	0.20201	0.24207	0.32342	0.46928	0.70341	0.99047	0.72628	0.46193	0.33116	0.24973	0.20396	0.17724	0.16324	0.15695	0.15726
		720.79	0.15728	0.15689	0.16337	0.17729	0.2022	0.24292	0.3237	0.46813	0.70489	0.99427	0.72529	0.46153	0.33279	0.24846	0.20307	0.17879	0.16278	0.15768	0.15728
		721.55	0.15644	0.15632	0.16335	0.17655	0.20094	0.24265	0.32307	0.46695	0.7032	0.99044	0.72872	0.46311	0.33191	0.24877	0.20314	0.17819	0.16219	0.15656	0.15644
		722.31	0.15683	0.15687	0.16196	0.17631	0.2018	0.24277	0.32427	0.46667	0.70315	0.9898	0.72472	0.4609	0.33258	0.24805	0.20317	0.17704	0.1622	0.15679	0.15683
		723.06	0.15747	0.15741	0.1632	0.17691	0.2021	0.24256	0.32541	0.46924	0.70376	0.99208	0.72962	0.46305	0.33169	0.24991	0.20292	0.17826	0.16357	0.15754	0.15747
		723.82	0.15666	0.15598	0.16212	0.17603	0.2009	0.2437	0.32391	0.46826	0.7054	0.99278	0.72828	0.46166	0.33176	0.24781	0.20397	0.17748	0.16262	0.15735	0.15666
		724.58	0.15761	0.15792	0.16311	0.1787	0.2028	0.24527	0.32697	0.46838	0.70733	0.99334	0.72932	0.46408	0.33485	0.24927	0.20512	0.17743	0.16239	0.15729	0.15761
		725.33	0.1576	0.15781	0.16277	0.17598	0.20137	0.2437	0.32479	0.46913	0.70324	0.99096	0.72497	0.46285	0.33268	0.24824	0.20345	0.17814	0.1632	0.15738	0.1576
		726.09	0.15791	0.15729	0.16309	0.17773	0.20243	0.24401	0.32394	0.46856	0.70462	0.99064	0.72661	0.4631	0.33339	0.25011	0.20355	0.17838	0.16377	0.15853	0.15791
		726.85	0.15773	0.15755	0.1634	0.17857	0.2036	0.24464	0.32566	0.46699	0.70596	0.99302	0.72746	0.46572	0.33364	0.25087	0.20439	0.17953	0.16279	0.1579	0.15773
		727.6	0.15702	0.1574	0.16305	0.17739	0.20233	0.24537	0.32433	0.46928	0.70335	0.98936	0.72833	0.46412	0.33364	0.24881	0.20463	0.17717	0.16252	0.15665	0.15702
		728.36	0.15778	0.15738	0.16251	0.17746	0.20237	0.24606	0.32542	0.46878	0.70373	0.99014	0.72805	0.46574	0.33381	0.24994	0.205	0.17728	0.16322	0.15818	0.15778
		729.11	0.15736	0.15811	0.16308	0.17703	0.20182	0.24441	0.3257	0.47076	0.70429	0.99142	0.7261	0.46435	0.33478	0.25024	0.20359	0.17771	0.1633	0.15662	0.15736
		729.87	0.15836	0.15802	0.16324	0.17755	0.20263	0.245	0.32667	0.4707	0.70648	0.99133	0.72836	0.46538	0.33401	0.25009	0.20525	0.17906	0.16283	0.1587	0.15836
		730.63	0.15646	0.15653	0.16264	0.17685	0.2013	0.24267	0.3256	0.46881	0.70524	0.99133	0.72858	0.46438	0.33422	0.24868	0.2034	0.17843	0.16315	0.15639	0.15646
		731.38	0.15736	0.15717	0.16318	0.17741	0.20249	0.24414	0.32562	0.46908	0.70439	0.98793	0.72815	0.46532	0.33463	0.24982	0.20451	0.17737	0.16286	0.15755	0.15736
		732.14	0.15742	0.15709	0.16226	0.17697	0.20188	0.24524	0.32448	0.46909	0.70171	0.9898	0.7299	0.46591	0.33178	0.24937	0.20254	0.17763	0.16217	0.15775	0.15742
		732.89	0.15697	0.15687	0.16386	0.17715	0.20326	0.24347	0.32622	0.47149	0.70711	0.99273	0.73187	0.46648	0.33292	0.24935	0.20403	0.1784	0.16299	0.15707	0.15697
		733.65	0.15826	0.15819	0.16405	0.17733	0.2038	0.24648	0.32746	0.47363	0.70688	0.99175	0.72963	0.4662	0.33639	0.25063	0.20551	0.17909	0.16282	0.15833	0.15826
		734.4	0.15706	0.15745	0.16294	0.17674	0.20166	0.24414	0.32549	0.47013	0.70315	0.9907	0.72881	0.4642	0.33286	0.24894	0.20196	0.17753	0.16116	0.15666	0.15706
		735.16	0.15717	0.15775	0.16221	0.17759	0.2028	0.24534	0.32892	0.47164	0.70675	0.99344	0.73131	0.46833	0.33589	0.24995	0.20485	0.17859	0.16336	0.15659	0.15717
		735.92	0.15788	0.15717	0.16502	0.17879	0.20442	0.2471	0.32837	0.47192	0.70799	0.992	0.73037	0.46863	0.33505	0.25161	0.20502	0.17803	0.1633	0.15859	0.15788
		736.67	0.15732	0.15645	0.16526	0.17883	0.20397	0.24556	0.32688	0.47032	0.70564	0.98843	0.73109	0.4653	0.33574	0.25047	0.20551	0.17796	0.16372	0.15819	0.15732
		737.43	0.15652	0.15706	0.16193	0.17577	0.20303	0.24458	0.32496	0.46948	0.70292	0.98876	0.7278	0.46414	0.33392	0.24997	0.20329	0.17784	0.16209	0.15597	0.15652
		738.18	0.15746	0.15727	0.1632	0.17714	0.20252	0.24425	0.32676	0.47125	0.70474	0.98915	0.72865	0.46474	0.3351	0.2498	0.20446	0.1784	0.16257	0.15764	0.15746
		738.94	0.15746	0.15754	0.1627	0.17859	0.2041	0.24508	0.3263	0.473	0.70751	0.99112	0.72781	0.46907	0.33693	0.25098	0.20692	0.17859	0.16243	0.15738	0.15746
		739.69	0.15673	0.1566	0.16292	0.17854	0.20323	0.24619	0.32746	0.47174	0.70831	0.99135	0.73155	0.46671	0.33676	0.251	0.20555	0.17794	0.16249	0.15687	0.15673
		740.45	0.1583	0.1589	0.16509	0.17842	0.20348	0.24685	0.32833	0.47231	0.70951	0.99507	0.73193	0.46968	0.33891	0.25167	0.20556	0.1776	0.16416	0.15769	0.1583
		741.2	0.15663	0.15649	0.16407	0.17686	0.20537	0.24628	0.32843	0.47113	0.70883	0.99009	0.72914	0.46626	0.33689	0.25314	0.20493	0.17869	0.16208	0.15677	0.15663
		741.96	0.15747	0.15784	0.1636	0.17878	0.20292	0.2456	0.32872	0.47244	0.70746	0.99053	0.73037	0.46757	0.33584	0.25109	0.20483	0.17811	0.16248	0.15711	0.15747
		742.71	0.15741	0.15736	0.1632	0.1776	0.20374	0.24514	0.32844	0.47253	0.70876	0.99416	0.73042	0.46788	0.33734	0.25075	0.20544	0.17925	0.16439	0.15747	0.15741
		743.46	0.15776	0.15773	0.16307	0.17902	0.20341	0.24518	0.32752	0.47263	0.70461	0.98801	0.73233	0.46821	0.33429	0.25011	0.20576	0.1781	0.16204	0.15779	0.15776
		744.22	0.15701	0.15701	0.16395	0.17852	0.20428	0.24706	0.32912	0.47226	0.70696	0.99219	0.72986	0.4687	0.33704	0.2502	0.20597	0.17823	0.16249	0.15701	0.15701
		744.97	0.15602	0.15653	0.16285	0.1774	0.20283	0.2441	0.32837	0.47348	0.70705	0.98811	0.731	0.47011	0.33588	0.25102	0.2043	0.17693	0.16126	0.15552	0.15602
		745.73	0.15784	0.15727	0.16413	0.17988	0.20433	0.24656	0.32785	0.47301	0.70669	0.9892	0.7315	0.46687	0.33775	0.25115	0.20624	0.18023	0.16312	0.15841	0.15784
		746.48	0.15749	0.15761	0.16288	0.17772	0.20266	0.24632	0.3277	0.47109	0.70536	0.98541	0.73091	0.46655	0.3366	0.2485	0.20454	0.17729	0.16294	0.15737	0.15749
		747.24	0.15865	0.15773	0.16333	0.18008	0.20366	0.24891	0.33134	0.47448	0.70615	0.99101	0.7333	0.46796	0.33775	0.2518	0.20637	0.1778	0.16382	0.15958	0.15865
		747.99	0.15816	0.15797	0.16268	0.17948	0.20449	0.24712	0.32849	0.47323	0.71051	0.9916	0.73433	0.46753	0.33758	0.25251	0.20762	0.17916	0.16324	0.15835	0.15816
		748.74	0.15855	0.15782	0.16397	0.17932	0.20546	0.24795	0.33105	0.47453	0.70904	0.99201	0.73067	0.4692	0.33771	0.25189	0.20666	0.18008	0.16505	0.15928	0.15855
		749.5	0.15735	0.15703	0.16281	0.17769	0.20393	0.24492	0.32927	0.47347	0.70723	0.99282	0.73167	0.46732	0.33646	0.25306	0.20508	0.17743	0.16396	0.15768	0.15735
		750.25	0.15888	0.15836	0.16319	0.17906	0.20407	0.24482	0.32959	0.47502	0.70901	0.99177	0.73121	0.46947	0.33592	0.25116	0.20571	0.17913	0.16235	0.15941	0.15888
		751.01	0.15615	0.15678	0.16097	0.1767	0.20373	0.24577	0.32632	0.47327	0.70768	0.99196	0.7296	0.46544	0.33555	0.25022	0.20433	0.1773	0.16196	0.15552	0.15615
		751.76	0.15842	0.15765	0.16275	0.17947	0.20465	0.24614	0.32845	0.47301	0.70901	0.98845	0.72875	0.46891	0.33678	0.25232	0.20773	0.1798	0.16463	0.15919	0.15842
		752.51	0.1578	0.15777	0.16258	0.17975	0.20309	0.24774	0.32951	0.47377	0.70815	0.98718	0.73095	0.46984	0.33677	0.25188	0.20391	0.17867	0.16326	0.15783	0.1578
		753.27	0.15662	0.15693	0.16377	0.17864	0.20221	0.24825	0.33066	0.47529	0.70826	0.99094	0.73211	0.46996	0.33681	0.25282	0.20491	0.17822	0.16205	0.15631	0.15662
		754.02	0.15709	0.15779	0.16257	0.17739	0.20311	0.24638	0.32844	0.46986	0.70416	0.98799	0.73043	0.46747	0.33708	0.24982	0.20542	0.17725	0.16236	0.15639	0.15709
		754.77	0.15687	0.15652	0.16423	0.17787	0.20278	0.2462	0.3276	0.47247	0.7076	0.99122	0.73231	0.4679	0.33645	0.25198	0.20464	0.17829	0.1628	0.15723	0.15687
		755.53	0.15656	0.15681	0.16328	0.17841	0.20489	0.24787	0.33028	0.47422	0.70674	0.99455	0.72936	0.47131	0.33733	0.25093	0.20511	0.17856	0.16198	0.1563	0.15656
		756.28	0.1568	0.15658	0.16392	0.17822	0.20513	0.24701	0.3271	0.47268	0.7048	0.98343	0.72717	0.46645	0.33788	0.24987	0.20447	0.17844	0.16362	0.15702	0.1568
		757.03	0.1575	0.15757	0.16321	0.17621	0.20183	0.24797	0.32965	0.47332	0.70912	0.99121	0.7358	0.47069	0.33829	0.2515	0.20529	0.17967	0.16193	0.15742	0.1575
		757.79	0.15702	0.15604	0.16246	0.17788	0.20342	0.24641	0.32621	0.4734	0.7053	0.98693	0.72956	0.46811	0.33739	0.25336	0.20546	0.17772	0.16193	0.158	0.15702
		758.54	0.15638	0.15619	0.16258	0.17914	0.20287	0.24638	0.32779	0.47027	0.7041	0.98791	0.73128	0.47073	0.33672	0.25054	0.20325	0.1773	0.16205	0.15658	0.15638
		759.29	0.15758	0.15895	0.1645	0.17967	0.20313	0.24668	0.3276	0.47263	0.70899	0.98874	0.73323	0.47021	0.34058	0.25199	0.20563	0.17701	0.1631	0.15622	0.15758
		760.05	0.1582	0.15761	0.16284	0.17876	0.20468	0.2454	0.32734	0.47322	0.71006	0.99635	0.73162	0.46751	0.33677	0.25182	0.2046	0.17932	0.16307	0.1588	0.1582
		760.8	0.15605	0.15569	0.16171	0.17735	0.20189	0.24826	0.32815	0.47445	0.71028	0.98877	0.73153	0.47132	0.33954	0.25154	0.20502	0.17783	0.16259	0.15641	0.15605

## Sheet: Figure 2b
Figure 2b
	angle	intensity
	0	0.00787
	15	0.19488
	22.5	0.48622
	30	0.68701
	45	1
	60	0.79921
	67.5	0.59168
	75	0.3158
	90	0.01265
	105	0.20641
	112.5	0.52165
	120	0.69713
	135	0.97441
	150	0.77193
	157.5	0.55343
	165	0.29274
	180	0.00956

## Sheet: Figure 2c
Figure 2c
		i		ii		iii		iv		v
		x	y	x	y	x	y	x	y	x	y
		-0.70213	-0.72177	0.38789	0.91817	0.75777	0.65303	0.92471	0.36825	-0.7054	-0.72504
		0.71522	0.69558	0.35201	0.92893	0.69756	0.71548	0.90793	0.3992	0.71195	0.69231
		--	--	0.31347	0.93257	0.63207	0.7724	0.8842	0.42703	--	--
		--	--	0.27257	0.92904	0.5618	0.82336	0.85372	0.45153	--	--
		--	--	0.22963	0.91838	0.4873	0.86796	0.81673	0.47249	--	--
		--	--	0.18496	0.90067	0.40913	0.90586	0.77348	0.48978	--	--
		--	--	0.13891	0.87604	0.32788	0.93679	0.72433	0.50325	--	--
		--	--	0.09182	0.84468	0.24418	0.9605	0.66964	0.51281	--	--
		--	--	0.04407	0.80684	0.15865	0.97681	0.60983	0.51837	--	--
		--	--	-0.004	0.76278	0.07195	0.98561	0.54536	0.5199	--	--
		--	--	-0.05202	0.71287	-0.01525	0.98681	0.4767	0.51739	--	--
		--	--	-0.09961	0.65746	-0.10231	0.98042	0.4044	0.51085	--	--
		--	--	-0.14642	0.59699	-0.18855	0.96647	0.32899	0.50034	--	--
		--	--	-0.19209	0.53191	-0.27331	0.94509	0.25105	0.48593	--	--
		--	--	-0.23627	0.46272	-0.35596	0.91642	0.17118	0.46774	--	--
		--	--	-0.27863	0.38995	-0.43586	0.88069	0.08998	0.4459	--	--
		--	--	-0.31884	0.31415	-0.51241	0.83818	0.00807	0.42058	--	--
		--	--	-0.35661	0.23589	-0.58502	0.78919	-0.07392	0.39197	--	--
		--	--	-0.39163	0.15578	-0.65314	0.73412	-0.15538	0.36029	--	--
		--	--	-0.42365	0.07442	-0.71625	0.67337	-0.23568	0.32578	--	--
		--	--	-0.45242	-0.00757	-0.77388	0.6074	-0.31421	0.28871	--	--
		--	--	-0.47772	-0.08956	-0.82557	0.53673	-0.39038	0.24935	--	--
		--	--	-0.49936	-0.17094	-0.87095	0.46189	-0.4636	0.208	--	--
		--	--	-0.51718	-0.25108	-0.90966	0.38344	-0.53331	0.16499	--	--
		--	--	-0.53103	-0.32936	-0.94141	0.30199	-0.599	0.12063	--	--
		--	--	-0.54082	-0.40521	-0.96596	0.21815	-0.66014	0.07527	--	--
		--	--	-0.54647	-0.47803	-0.98312	0.13256	-0.71629	0.02925	--	--
		--	--	-0.54793	-0.54727	-0.99276	0.04588	-0.76702	-0.01708	--	--
		--	--	-0.5452	-0.61242	-0.9948	-0.04124	-0.81193	-0.06337	--	--
		--	--	-0.53829	-0.67296	-0.98924	-0.12813	-0.85068	-0.10927	--	--
		--	--	-0.52727	-0.72844	-0.97611	-0.21413	-0.88299	-0.15442	--	--
		--	--	-0.5122	-0.77845	-0.95552	-0.29859	-0.9086	-0.19848	--	--
		--	--	-0.49321	-0.82259	-0.92762	-0.38087	-0.92732	-0.24112	--	--
		--	--	-0.47045	-0.86053	-0.89262	-0.46033	-0.93901	-0.28201	--	--
		--	--	-0.44407	-0.89199	-0.85079	-0.53638	-0.94358	-0.32084	--	--
		--	--	-0.4143	-0.91672	-0.80244	-0.60843	-0.94099	-0.35732	--	--
		--	--	-0.38134	-0.93453	-0.74795	-0.67594	-0.93126	-0.39116	--	--
		--	--	-0.34546	-0.9453	-0.68774	-0.73839	-0.91447	-0.42212	--	--
		--	--	-0.30692	-0.94893	-0.62225	-0.79531	-0.89075	-0.44995	--	--
		--	--	-0.26603	-0.94541	-0.55198	-0.84627	-0.86027	-0.47444	--	--
		--	--	-0.22308	-0.93475	-0.47748	-0.89087	-0.82327	-0.49541	--	--
		--	--	-0.17841	-0.91704	-0.39931	-0.92878	-0.78003	-0.51269	--	--
		--	--	-0.13236	-0.89241	-0.31806	-0.9597	-0.73088	-0.52616	--	--
		--	--	-0.08528	-0.86105	-0.23436	-0.98341	-0.67619	-0.53572	--	--
		--	--	-0.03752	-0.8232	-0.14883	-0.99973	-0.61638	-0.54128	--	--
		--	--	0.01055	-0.77915	-0.06213	-1.00852	-0.5519	-0.54281	--	--
		--	--	0.05856	-0.72923	0.02507	-1.00972	-0.48325	-0.5403	--	--
		--	--	0.10615	-0.67383	0.11213	-1.00333	-0.41095	-0.53376	--	--
		--	--	0.15296	-0.61335	0.19837	-0.98939	-0.33554	-0.52325	--	--
		--	--	0.19863	-0.54828	0.28313	-0.968	-0.2576	-0.50884	--	--
		--	--	0.24282	-0.47909	0.36578	-0.93933	-0.17773	-0.49065	--	--
		--	--	0.28518	-0.40632	0.44568	-0.90361	-0.09653	-0.46881	--	--
		--	--	0.32539	-0.33051	0.52223	-0.86109	-0.01462	-0.44349	--	--
		--	--	0.36315	-0.25226	0.59484	-0.81211	0.06738	-0.41488	--	--
		--	--	0.39818	-0.17215	0.66296	-0.75703	0.14884	-0.3832	--	--
		--	--	0.4302	-0.09078	0.72607	-0.69628	0.22914	-0.3487	--	--
		--	--	0.45897	-0.0088	0.7837	-0.63032	0.30767	-0.31162	--	--
		--	--	0.48427	0.0732	0.83539	-0.55965	0.38383	-0.27226	--	--
		--	--	0.50591	0.15457	0.88077	-0.4848	0.45705	-0.23092	--	--
		--	--	0.52372	0.23471	0.91948	-0.40635	0.52677	-0.1879	--	--
		--	--	0.53758	0.313	0.95123	-0.3249	0.59245	-0.14355	--	--
		--	--	0.54737	0.38884	0.97578	-0.24106	0.6536	-0.09818	--	--
		--	--	0.55301	0.46166	0.99294	-0.15548	0.70975	-0.05216	--	--
		--	--	0.55448	0.53091	1.00258	-0.0688	0.76047	-0.00583	--	--
		--	--	0.55175	0.59605	1.00462	0.01832	0.80538	0.04046	--	--
		--	--	0.54484	0.65659	0.99906	0.10521	0.84413	0.08635	--	--
		--	--	0.53381	0.71208	0.98593	0.19122	0.87644	0.1315	--	--
		--	--	0.51875	0.76208	0.96534	0.27568	0.90205	0.17557	--	--
		--	--	0.49976	0.80622	0.93744	0.35795	0.92077	0.2182	--	--
		--	--	0.47699	0.84417	0.90244	0.43742	0.93246	0.2591	--	--
		--	--	0.45062	0.87562	0.86061	0.51347	0.93703	0.29793	--	--
		--	--	0.42084	0.90035	0.81226	0.58552	0.93444	0.3344	--	--
		-0.70213	-0.72177	0.38789	0.91817	0.75777	0.65303	0.92471	0.36825	-0.7054	-0.72504

## Sheet: Figure 2d
Figure 2d
		magnetic field (mT)	transmittance
		0	0.00787
		15	0.19488
		22.5	0.48622
		30	0.68701
		45	1
		60	0.79921
		67.5	0.59168
		75	0.3158
		90	0.01265
		105	0.20641
		112.5	0.52165
		120	0.69713
		135	0.97441
		150	0.77193
		157.5	0.55343
		165	0.29274
		180	0.00956

## Sheet: Figure 3b
Figure 3b
		x	y
		0.39966	0.2913
		0.40529	0.32484
		0.37767	0.38972
		0.35466	0.43384
		0.29573	0.44015
		0.22522	0.35999
		0.20178	0.19338
		0.31188	0.19023
		0.45445	0.41618
		0.41975	0.42677
		0.31776	0.33671
		0.29229	0.301

## Sheet: Figure 3c
Figure 3c
	wavelength	Normalized Transmittance (%)
		480 mT	560 mT	640 mT	720 mT	800 mT	880 mT	960 mT	1040 mT
	450.28	100	83.139	45.642	19.265	--	--	--	--
	451.07	99.417	83.848	46.938	19.405	--	--	--	--
	451.85	98.833	84.556	48.233	19.545	--	--	--	--
	452.64	98.25	85.264	49.528	19.686	--	--	--	--
	453.42	97.666	85.972	50.824	19.826	--	--	--	--
	454.21	97.083	86.68	52.119	19.966	--	--	--	--
	454.99	96.499	87.388	53.414	20.106	--	--	--	--
	455.78	95.916	88.096	54.71	20.247	--	--	--	--
	456.56	95.332	88.804	56.005	20.387	--	--	--	--
	457.34	94.749	89.512	57.3	20.527	--	--	--	--
	458.13	94.166	90.22	58.595	20.667	--	--	--	--
	458.91	94.677	91.926	60.025	20.057	--	--	--	--
	459.7	93.818	92.782	61.329	19.533	--	--	--	--
	460.48	94.152	94.216	62.05	19.594	--	--	--	--
	461.26	92.761	94.457	62.703	20.948	--	--	--	--
	462.05	90.522	94.983	64.368	21.208	--	--	--	--
	462.83	90.842	95.695	66.021	22.359	--	--	--	--
	463.61	89.727	96.269	66.556	23.018	--	--	--	--
	464.4	88.903	97.109	67.976	24.516	--	--	--	--
	465.18	85.895	95.76	66.948	24.954	--	--	--	--
	465.96	83.439	96.447	67.613	25.901	--	--	--	--
	466.75	81.583	96.962	67.993	26.277	--	--	--	--
	467.53	81.555	96.227	70.29	27.046	--	--	--	--
	468.31	80.908	97.877	71.722	27.4	--	--	--	--
	469.1	80.255	97.364	73.426	28.49	--	--	--	--
	469.88	79.129	98.293	74.239	30.052	--	--	--	--
	470.66	78.09	97.379	75.373	31.192	--	--	--	--
	471.44	77.657	98.187	76.905	32.241	--	--	--	--
	472.23	77.404	98.603	78.668	33.722	--	--	--	--
	473.01	76.631	100	80.473	35.356	--	--	--	--
	473.79	74.262	98.656	80.223	36.108	--	--	--	--
	474.57	72.889	99.181	81.327	37.825	--	--	--	--
	475.36	70.993	98.059	82.145	39.492	11.282	--	--	--
	476.14	69.876	98.408	83.697	40.731	11.489	--	--	--
	476.92	68.114	98.351	84.849	41.955	12.21	--	--	--
	477.7	66.846	98.216	85.77	42.999	12.184	--	--	--
	478.48	66.198	97.481	86.601	44.312	12.996	--	--	--
	479.27	64.624	97.165	87.284	45.899	14.101	--	--	--
	480.05	63.241	96.062	88.643	46.787	13.768	--	--	--
	480.83	61.467	94.759	89.234	47.758	15.234	--	--	--
	481.61	61.574	95.064	90.854	49.021	15.819	--	--	--
	482.39	60.474	94.694	91.698	50.192	16.571	--	--	--
	483.17	59.64	93.294	92.106	51.414	16.854	--	--	--
	483.95	58.723	93.226	92.941	53.099	17.656	--	--	--
	484.74	57.381	91.696	93.262	54.389	18.874	--	--	--
	485.52	56.219	91.467	93.828	55.843	19.887	--	--	--
	486.3	54.954	90.062	94.304	56.384	20.123	--	--	--
	487.08	53.912	89.721	94.89	57.739	20.916	--	--	--
	487.86	52.845	89.143	95.229	58.737	21.212	--	--	--
	488.64	51.369	88.273	95.459	59.615	22.213	--	--	--
	489.42	49.927	86.861	95.158	60.143	22.907	--	--	--
	490.2	48.701	85.788	95.737	61.003	23.852	--	--	--
	490.98	46.912	84.601	95.623	61.942	24.407	--	--	--
	491.76	46	83.674	95.667	63.179	25.812	--	--	--
	492.54	45.225	82.97	96.421	64.53	26.811	3.342	--	--
	493.32	44.018	81.583	96.597	65.623	27.6	3.426	--	--
	494.1	42.738	80.687	96.776	66.861	28.588	3.16	--	--
	494.88	41.385	80.463	97.399	68.06	29.747	3.287	--	--
	495.66	40.317	79.694	97.72	69.192	30.355	2.959	--	--
	496.44	39.648	79.512	97.856	70.397	31.654	3.438	--	--
	497.22	38.998	79.17	98.557	71.766	32.669	3.873	--	--
	498	37.699	78.286	98.582	73.134	33.961	4.189	--	--
	498.78	37.119	77.906	98.96	74.464	35.378	4.593	--	--
	499.56	36.263	77.489	99.118	75.389	36.745	4.696	--	--
	500.34	35.259	76.769	99.228	76.678	37.911	5.305	--	--
	501.12	34.363	76.018	99.762	78.074	39.257	6.042	--	--
	501.9	33.049	74.959	99.652	78.941	40.153	6.178	--	--
	502.68	32.331	74.426	99.865	80.174	41.619	7.164	--	--
	503.46	31.396	73.274	99.747	80.893	42.829	7.54	--	--
	504.24	30.705	72.722	99.885	81.947	44.003	8.361	--	--
	505.02	30.002	72.083	99.996	83.132	45.388	8.902	--	--
	505.8	29.032	71.396	99.925	84.049	46.649	9.627	--	--
	506.58	28.189	70.694	100	85.041	47.816	10.334	--	--
	507.36	27.492	69.729	99.869	86.006	49.389	11.25	--	--
	508.13	26.574	68.831	99.959	86.82	50.528	12.032	--	--
	508.91	25.452	67.819	99.017	87.492	51.921	12.961	--	--
	509.69	24.786	67.083	98.765	88.263	53.4	13.964	--	--
	510.47	24.149	66.481	98.576	89.126	54.736	15.035	--	--
	511.25	23.473	65.345	98.565	89.926	55.916	16.018	0	--
	512.03	22.904	64.441	98.549	90.779	57.259	17.069	0.02508	--
	512.81	22.037	63.351	98.441	91.625	58.494	18.152	0.25	--
	513.58	21.123	62.274	97.367	91.949	59.599	19	0.217	--
	514.36	20.313	61.382	96.995	92.469	60.794	19.977	0.324	--
	515.14	19.475	60.618	96.849	93.313	61.88	20.921	0.303	--
	515.92	18.746	59.925	96.552	94.129	63.078	22.003	0.476	--
	516.7	18.224	58.983	95.988	94.218	64.199	23.089	0.926	--
	517.47	17.694	58.005	95.351	94.623	65.395	24.337	1.379	--
	518.25	17.192	57.262	94.878	95.146	66.515	25.716	1.961	--
	519.03	16.424	56.404	94.277	95.595	67.616	26.796	2.387	--
	519.81	15.719	55.69	93.998	96.087	68.753	27.992	2.847	--
	520.58	15.071	54.799	93.536	96.284	69.975	29.121	3.452	--
	521.36	14.395	53.775	93.095	96.51	70.88	30.406	3.866	--
	522.14	13.948	53.084	93.051	97.027	72.149	31.625	4.504	--
	522.92	13.426	52.219	92.465	97.448	73.424	32.752	5.154	--
	523.69	12.873	51.285	91.744	97.721	74.345	34.099	5.684	--
	524.47	12.431	50.495	91.33	97.941	75.488	35.352	6.558	--
	525.25	12.081	49.764	91.239	98.384	76.612	36.766	7.292	--
	526.02	11.474	48.793	90.608	98.617	77.275	37.89	8.1	--
	526.8	10.897	47.859	89.978	99.012	78.239	39.181	8.906	0.01427
	527.58	10.234	47.006	89.152	99.154	79.178	40.448	9.622	0
	528.36	9.812	46.143	88.338	99.273	80.087	41.752	10.63	0.11
	529.13	9.322	45.31	87.669	99.257	81.063	42.943	11.575	0.186
	529.91	8.904	44.468	87.067	99.253	81.737	44.211	12.628	0.452
	530.68	8.32	43.61	86.296	99.252	82.49	45.506	13.559	0.679
	531.46	7.876	42.813	85.596	99.283	83.517	46.967	14.734	0.985
	532.24	7.476	41.967	85.056	99.364	84.54	48.285	15.745	1.144
	533.01	7.006	40.968	84.241	99.473	85.279	49.525	16.611	1.352
	533.79	6.545	40.048	83.579	99.622	85.963	50.782	17.52	1.674
	534.57	6.103	39.147	82.911	99.576	86.851	51.983	18.56	1.988
	535.34	5.752	38.337	82.29	99.807	87.791	53.23	19.667	2.452
	536.12	5.552	37.552	81.489	99.74	88.541	54.531	20.772	3.078
	536.89	5.145	36.795	80.968	100	89.453	55.894	21.933	3.48
	537.67	4.792	36.185	79.977	99.77	90.135	57.088	23.115	4.093
	538.45	4.326	35.336	79.174	99.698	90.847	58.446	24.185	4.512
	539.22	4.031	34.625	78.396	99.515	91.35	59.688	25.563	5.269
	540	3.605	33.93	77.812	99.435	92.269	60.98	26.691	5.919
	540.77	3.317	33.186	76.814	99.09	92.832	62.199	27.871	6.555
	541.55	3.045	32.257	75.862	98.763	93.315	63.152	29.078	7.155
	542.32	2.722	31.566	75.077	98.621	94.134	64.413	30.28	7.994
	543.1	2.376	30.794	74.18	98.129	94.484	65.316	31.368	8.776
	543.87	2.116	30.071	73.407	97.912	95.104	66.439	32.607	9.521
	544.65	1.867	29.497	72.788	97.617	95.686	67.674	33.957	10.376
	545.42	1.715	28.744	71.873	97.266	96.151	68.752	35.087	11.335
	546.2	1.484	28.019	71.224	97.14	96.845	69.977	36.39	12.294
	546.97	1.419	27.339	70.532	96.901	97.47	71.154	37.789	13.148
	547.75	1.246	26.545	69.714	96.563	97.791	72.159	39.109	14.069
	548.52	1.058	25.999	68.998	96.208	98.019	73.113	40.298	14.99
	549.3	0.91	25.29	68.349	95.888	98.399	74.218	41.567	15.93
	550.07	0.722	24.682	67.417	95.412	98.677	75.187	42.879	16.852
	550.84	0.519	23.966	66.49	94.899	98.835	76.087	44.042	17.743
	551.62	0.528	23.485	65.545	94.305	99.064	76.986	45.298	18.787
	552.39	0.31	22.728	64.702	93.856	99.401	77.943	46.53	19.755
	553.17	0.253	22.046	63.772	93.234	99.295	78.711	47.587	20.578
	553.94	0.21	21.286	62.958	92.887	99.469	79.662	48.824	21.63
	554.72	0.18	20.624	61.942	92.335	99.523	80.457	50.072	22.737
	555.49	0.114	20.04	61.067	91.809	99.7	81.451	51.291	23.82
	556.26	0.115	19.5	60.047	91.068	99.513	82.051	52.525	24.937
	557.04	0.09009	18.901	59.284	90.573	99.762	82.998	53.746	26.037
	557.81	0	18.41	58.373	90.209	99.914	83.904	54.962	27.115
	558.58	0.06069	17.765	57.618	89.727	99.904	84.784	56.189	28.267
	559.36	0.07833	17.257	56.889	89.253	100	85.512	57.36	29.362
	560.13	0.182	16.668	55.967	88.58	99.874	86.094	58.388	30.512
	560.9	0.11	16.055	55.146	87.961	99.746	86.592	59.435	31.59
	561.68	0.08253	15.579	54.508	87.55	99.817	87.47	60.714	32.802
	562.45	0.07359	15.126	53.739	86.94	99.634	88.142	61.821	33.856
	563.22	0.18	14.707	52.909	86.374	99.528	88.806	62.863	35.016
	564	0.252	14.399	52.109	85.805	99.54	89.543	63.957	36.237
	564.77	0.282	13.965	51.4	85.205	99.588	90.244	65.13	37.478
	565.54	0.312	13.573	50.632	84.63	99.595	90.767	66.224	38.63
	566.32	0.383	13.127	49.922	84.21	99.716	91.611	67.446	39.92
	567.09	0.471	12.789	49.189	83.785	99.76	92.344	68.606	41.117
	567.86	0.389	12.175	48.554	83.17	99.573	92.998	69.614	42.251
	568.63	0.413	11.838	47.805	82.532	99.346	93.454	70.502	43.314
	569.41	0.415	11.413	47.123	82.07	99.49	94.149	71.572	44.545
	570.18	0.522	11.062	46.541	81.413	99.219	94.572	72.433	45.648
	570.95	0.646	10.698	45.926	80.866	98.983	94.977	73.307	46.646
	571.72	0.68	10.318	45.169	80.132	98.709	95.256	74.114	47.728
	572.49	0.836	9.887	44.611	79.642	98.7	95.901	75.082	48.812
	573.27	0.947	9.569	43.858	79.033	98.357	96.14	75.849	49.891
	574.04	1.074	9.121	43.208	78.319	98.13	96.509	76.66	51.013
	574.81	1.03	8.733	42.488	77.475	97.936	96.735	77.493	52.05
	575.58	1.133	8.356	41.759	76.778	97.743	97.159	78.303	53.127
	576.35	1.183	8.104	41.15	76.13	97.502	97.678	79.285	54.162
	577.13	1.41	7.819	40.475	75.64	97.357	98.356	80.178	55.444
	577.9	1.519	7.477	39.716	74.97	96.819	98.537	80.913	56.375
	578.67	1.773	7.168	39.024	74.5	96.754	98.948	81.86	57.509
	579.44	1.842	6.817	38.396	73.723	96.167	98.927	82.388	58.374
	580.21	2.023	6.468	37.712	72.968	95.776	99.089	83.041	59.345
	580.98	2.159	6.167	37.006	72.401	95.582	99.456	83.846	60.398
	581.75	2.34	5.884	36.371	71.595	95.099	99.508	84.402	61.349
	582.53	2.526	5.601	35.626	70.688	94.445	99.327	84.824	62.06
	583.3	2.797	5.43	35.189	70.02	94.084	99.415	85.452	63.056
	584.07	3.004	5.234	34.427	69.241	93.648	99.391	85.984	63.896
	584.84	3.276	5.09	33.85	68.669	93.269	99.562	86.64	64.959
	585.61	3.457	4.89	33.166	67.897	92.604	99.48	86.996	65.738
	586.38	3.642	4.675	32.583	67.294	92.477	99.74	87.641	66.684
	587.15	3.808	4.499	31.989	66.597	92.113	99.817	88.285	67.6
	587.92	4.17	4.365	31.49	66.026	91.651	99.869	88.879	68.481
	588.69	4.42	4.195	30.953	65.533	91.267	99.99	89.541	69.515
	589.46	4.535	3.983	30.487	64.82	90.738	100	89.96	70.254
	590.23	4.787	3.889	29.937	64.125	90.245	99.957	90.474	71.063
	591	5.096	3.766	29.394	63.558	89.701	99.883	90.82	71.875
	591.77	5.31	3.578	28.855	62.874	89.196	99.845	91.323	72.746
	592.54	5.608	3.405	28.303	62.226	88.848	99.741	91.77	73.62
	593.31	5.777	3.213	27.718	61.412	88.236	99.405	92.126	74.25
	594.08	6.112	3.116	27.174	60.85	87.951	99.413	92.701	75.146
	594.85	6.334	2.924	26.734	60.106	87.463	99.356	92.977	75.925
	595.62	6.538	2.702	26.172	59.563	87.215	99.464	93.515	76.822
	596.39	6.733	2.485	25.626	58.864	86.709	99.319	93.944	77.553
	597.16	7.034	2.364	25.179	58.259	86.13	99.191	94.339	78.272
	597.93	7.245	2.232	24.688	57.772	85.66	99.251	94.93	79.147
	598.7	7.465	2.122	24.293	57.179	85.284	99.26	95.451	80.014
	599.47	7.624	1.925	23.63	56.472	84.739	99.163	95.768	80.682
	600.24	7.878	1.808	23.214	55.982	84.25	99.162	96.178	81.485
	601.01	8.033	1.574	22.676	55.327	83.661	98.973	96.535	82.038
	601.78	8.314	1.442	22.193	54.69	83.265	98.758	96.968	82.74
	602.55	8.623	1.311	21.721	54.043	82.667	98.488	97.262	83.331
	603.31	8.817	1.147	21.162	53.332	82.163	98.274	97.402	83.89
	604.08	9.075	0.986	20.687	52.835	81.857	98.309	97.744	84.651
	604.85	9.233	0.852	20.13	52.103	81.341	98.004	97.895	85.206
	605.62	9.519	0.692	19.654	51.539	80.925	97.982	98.365	86.032
	606.39	9.684	0.562	19.203	50.949	80.401	97.84	98.687	86.59
	607.16	9.861	0.478	18.672	50.342	79.872	97.644	98.952	87.201
	607.93	10.145	0.481	18.253	49.805	79.369	97.461	99.134	87.683
	608.7	10.398	0.451	17.917	49.272	78.728	97.21	99.31	88.188
	609.46	10.6	0.412	17.529	48.657	78.174	96.853	99.434	88.594
	610.23	10.802	0.298	17.172	47.968	77.578	96.485	99.446	88.951
	611	11.021	0.254	16.685	47.299	76.776	95.983	99.502	89.301
	611.77	11.342	0.223	16.406	46.728	76.268	95.768	99.698	89.888
	612.54	11.572	0.193	15.958	46.076	75.642	95.379	99.643	90.275
	613.3	11.791	0.121	15.524	45.394	74.875	94.82	99.388	90.551
	614.07	12.108	0.127	15.185	44.801	74.252	94.448	99.203	90.812
	614.84	12.389	0.084	14.744	44.235	73.54	93.959	99.022	91.102
	615.61	12.672	0.108	14.46	43.666	72.975	93.635	99.207	91.625
	616.37	12.962	0.105	14.08	43.052	72.436	93.321	99.344	92.062
	617.14	13.259	0.05189	13.727	42.473	71.946	92.978	99.354	92.544
	617.91	13.525	0.03948	13.47	42.017	71.499	92.823	99.573	93.127
	618.68	13.697	0.05263	13.091	41.504	70.957	92.509	99.694	93.595
	619.44	14.103	0.121	12.864	41.107	70.496	92.355	99.992	94.282
	620.21	14.252	0.08658	12.501	40.438	69.887	91.902	100	94.643
	620.98	14.513	0.05975	12.233	39.849	69.222	91.566	99.982	95.049
	621.75	14.694	0	11.887	39.217	68.553	90.943	99.793	95.236
	622.51	15.016	0.01904	11.583	38.646	67.989	90.501	99.672	95.62
	623.28	15.369	0.07153	11.301	38.084	67.444	90.184	99.777	95.972
	624.05	15.641	0.0499	10.993	37.618	66.821	89.787	99.825	96.422
	624.81	15.89	0.03416	10.593	37.026	66.198	89.311	99.681	96.726
	625.58	16.244	0.06323	10.265	36.501	65.621	88.979	99.564	97.095
	626.35	16.474	0.03481	9.843	35.804	64.775	88.36	99.323	97.225
	627.11	16.752	0.07474	9.548	35.265	64.247	87.955	99.218	97.526
	627.88	16.966	0.173	9.189	34.702	63.655	87.513	99.079	97.634
	628.65	17.227	0.209	8.897	34.122	62.953	87.014	98.878	97.753
	629.41	17.436	0.22	8.62	33.584	62.362	86.639	98.823	97.972
	630.18	17.678	0.226	8.293	33.022	61.74	86.065	98.716	98.2
	630.94	17.892	0.303	8.021	32.454	61.259	85.656	98.743	98.499
	631.71	18.162	0.319	7.697	31.847	60.501	84.988	98.291	98.451
	632.48	18.424	0.401	7.438	31.337	59.791	84.364	98.016	98.562
	633.24	18.697	0.491	7.137	30.819	59.181	83.897	97.894	98.737
	634.01	18.974	0.527	6.807	30.183	58.373	83.17	97.421	98.625
	634.77	19.274	0.553	6.568	29.672	57.764	82.692	97.195	98.79
	635.54	19.459	0.622	6.267	29.038	57.053	81.944	96.677	98.633
	636.3	19.801	0.712	6.078	28.587	56.374	81.381	96.404	98.734
	637.07	20.151	0.85	5.864	28.106	55.719	80.769	96.16	98.719
	637.84	20.499	0.971	5.646	27.638	55.147	80.27	95.88	98.782
	638.6	20.78	1.063	5.44	27.122	54.534	79.698	95.597	98.861
	639.37	21.11	1.119	5.22	26.621	53.929	79.23	95.329	99.028
	640.13	21.447	1.195	4.939	26.067	53.348	78.662	95.054	99.058
	640.9	21.728	1.315	4.735	25.574	52.808	78.07	94.732	99.056
	641.66	22.012	1.351	4.531	25.104	52.262	77.564	94.509	99.14
	642.43	22.388	1.473	4.35	24.684	51.888	77.204	94.531	99.537
	643.19	22.685	1.599	4.139	24.246	51.299	76.659	94.314	99.629
	643.96	23.034	1.707	3.97	23.781	50.657	76.032	93.968	99.716
	644.72	23.338	1.786	3.808	23.344	50.079	75.465	93.669	99.818
	645.49	23.713	1.921	3.593	22.91	49.592	74.872	93.494	99.915
	646.25	24.027	2.019	3.437	22.474	49.107	74.396	93.254	99.979
	647.01	24.393	2.116	3.272	22.052	48.441	73.917	92.843	100
	647.78	24.663	2.213	3.107	21.641	47.873	73.267	92.447	99.961
	648.54	24.894	2.28	2.897	21.079	47.234	72.529	91.84	99.763
	649.31	25.202	2.388	2.766	20.609	46.593	71.877	91.423	99.691
	650.07	25.6	2.591	2.618	20.246	46.201	71.526	91.416	99.999
	650.84	25.935	2.786	2.475	19.769	45.588	70.909	91.026	99.847
	651.6	26.263	2.865	2.324	19.342	45.052	70.454	90.79	99.969
	652.36	26.602	3.024	2.179	18.853	44.501	69.842	90.402	99.895
	653.13	26.882	3.155	1.988	18.364	43.921	69.156	89.903	99.733
	653.89	27.195	3.368	1.862	17.991	43.328	68.518	89.427	99.631
	654.65	27.52	3.51	1.708	17.603	42.795	67.931	88.995	99.491
	655.42	27.786	3.674	1.589	17.181	42.204	67.169	88.375	99.149
	656.18	28.106	3.861	1.478	16.732	41.629	66.573	87.886	99.04
	656.94	28.496	4	1.358	16.344	41.068	66.065	87.604	98.992
	657.71	28.855	4.177	1.188	15.929	40.407	65.344	87.158	98.761
	658.47	29.136	4.39	1.107	15.541	39.74	64.576	86.416	98.37
	659.23	29.493	4.541	1.024	15.145	39.203	63.952	85.909	98.152
	660	29.818	4.713	0.952	14.787	38.69	63.349	85.436	97.919
	660.76	30.171	4.92	0.864	14.411	38.147	62.792	85.065	97.796
	661.52	30.497	5.07	0.755	14.011	37.509	62.071	84.391	97.44
	662.29	30.796	5.267	0.665	13.598	36.853	61.374	83.793	97.091
	663.05	31.081	5.463	0.601	13.257	36.338	60.661	83.323	96.809
	663.81	31.406	5.63	0.51	12.895	35.81	60.099	82.897	96.617
	664.57	31.784	5.811	0.469	12.603	35.287	59.551	82.59	96.503
	665.34	32.137	6.006	0.435	12.258	34.757	58.901	82.069	96.241
	666.1	32.378	6.127	0.415	11.859	34.079	58.152	81.286	95.737
	666.86	32.706	6.302	0.369	11.537	33.511	57.491	80.712	95.549
	667.62	33.112	6.546	0.331	11.23	32.972	56.831	80.209	95.273
	668.39	33.404	6.768	0.219	10.898	32.366	56.154	79.589	94.895
	669.15	33.766	6.975	0.185	10.577	31.827	55.566	79.13	94.738
	669.91	34.159	7.149	0.14	10.238	31.306	54.969	78.724	94.48
	670.67	34.545	7.391	0.146	9.924	30.759	54.395	78.326	94.295
	671.44	34.893	7.649	0.104	9.596	30.154	53.763	77.839	94.073
	672.2	35.262	7.811	0.122	9.32	29.564	53.069	77.247	93.637
	672.96	35.584	8.001	0.06898	9.004	28.986	52.393	76.636	93.248
	673.72	35.889	8.237	0.116	8.722	28.502	51.807	76.058	92.936
	674.48	36.297	8.439	0.101	8.446	28.004	51.193	75.526	92.569
	675.24	36.646	8.734	0.09883	8.21	27.491	50.556	74.999	92.222
	676.01	36.927	8.886	0	7.846	26.825	49.835	74.355	91.732
	676.77	37.252	9.097	0.02308	7.62	26.313	49.145	73.713	91.265
	677.53	37.512	9.319	0.05667	7.357	25.827	48.547	73.115	90.842
	678.29	37.869	9.559	0.08362	7.15	25.402	47.962	72.58	90.443
	679.05	38.216	9.746	0.09924	6.844	24.836	47.312	71.92	89.948
	679.81	38.546	9.971	0.132	6.594	24.317	46.669	71.243	89.434
	680.57	38.851	10.191	0.119	6.36	23.808	46.008	70.568	88.839
	681.33	39.123	10.44	0.115	6.146	23.28	45.266	69.853	88.23
	682.09	39.37	10.695	0.109	5.881	22.769	44.516	69.187	87.687
	682.85	39.686	10.902	0.114	5.617	22.304	43.836	68.6	87.198
	683.62	39.999	11.083	0.135	5.338	21.817	43.167	67.972	86.737
	684.38	40.33	11.317	0.215	5.118	21.342	42.571	67.436	86.401
	685.14	40.64	11.56	0.249	4.927	20.856	41.924	66.782	85.854
	685.9	40.928	11.816	0.316	4.726	20.383	41.296	66.112	85.371
	686.66	41.207	12.03	0.359	4.534	19.889	40.585	65.353	84.765
	687.42	41.561	12.262	0.451	4.384	19.498	39.918	64.732	84.273
	688.18	41.907	12.55	0.537	4.185	19.083	39.335	64.111	83.77
	688.94	42.221	12.841	0.638	4.008	18.674	38.693	63.449	83.244
	689.7	42.597	13.128	0.705	3.832	18.269	38.138	62.894	82.835
	690.46	42.953	13.449	0.824	3.685	17.855	37.595	62.37	82.467
	691.22	43.225	13.667	0.923	3.448	17.445	36.963	61.687	81.932
	691.98	43.622	13.985	1.051	3.332	17.13	36.416	61.193	81.615
	692.74	43.942	14.24	1.116	3.108	16.685	35.784	60.594	81.162
	693.5	44.358	14.563	1.245	2.934	16.302	35.23	60.095	80.803
	694.26	44.623	14.841	1.315	2.711	15.889	34.616	59.473	80.338
	695.02	44.921	15.12	1.447	2.6	15.535	34.019	58.863	79.89
	695.78	45.22	15.403	1.555	2.438	15.191	33.465	58.32	79.417
	696.54	45.598	15.726	1.719	2.332	14.868	32.955	57.824	79.093
	697.29	46.041	16.027	1.85	2.165	14.53	32.503	57.374	78.762
	698.05	46.508	16.31	2.021	2.097	14.199	32.051	56.884	78.396
	698.81	46.839	16.599	2.128	1.976	13.847	31.447	56.202	77.803
	699.57	47.065	16.864	2.277	1.891	13.48	30.792	55.448	77.1
	700.33	47.4	17.176	2.369	1.767	13.127	30.171	54.85	76.524
	701.09	47.734	17.439	2.497	1.633	12.794	29.625	54.302	76.077
	701.85	48.11	17.747	2.62	1.519	12.467	29.124	53.738	75.604
	702.61	48.397	18.024	2.72	1.396	12.125	28.552	53.15	75.094
	703.37	48.536	18.215	2.81	1.267	11.687	27.992	52.399	74.372
	704.12	48.623	18.381	2.908	1.196	11.368	27.376	51.637	73.687
	704.88	48.881	18.625	3.058	1.109	11.012	26.805	51.028	73.13
	705.64	49.179	18.843	3.174	0.979	10.682	26.179	50.4	72.549
	706.4	49.433	19.099	3.319	0.857	10.314	25.599	49.735	71.916
	707.16	49.672	19.308	3.461	0.788	9.948	25.015	49.001	71.208
	707.92	49.85	19.55	3.614	0.695	9.588	24.432	48.237	70.419
	708.67	50.165	19.868	3.791	0.691	9.382	23.953	47.639	69.842
	709.43	50.421	20.142	3.95	0.662	9.088	23.435	47.035	69.297
	710.19	50.906	20.495	4.172	0.649	8.827	23.015	46.542	68.914
	710.95	51.286	20.808	4.312	0.533	8.519	22.564	46.024	68.495
	711.71	51.64	21.086	4.463	0.496	8.219	22.017	45.447	68.067
	712.46	51.968	21.371	4.612	0.413	7.9	21.539	44.859	67.585
	713.22	52.258	21.664	4.791	0.399	7.586	21.014	44.264	67.037
	713.98	52.562	21.999	4.939	0.351	7.353	20.545	43.728	66.608
	714.74	52.944	22.286	5.139	0.311	7.096	20.137	43.265	66.221
	715.49	53.327	22.649	5.326	0.274	6.825	19.727	42.792	65.773
	716.25	53.533	22.879	5.531	0.286	6.561	19.24	42.102	65.068
	717.01	53.814	23.175	5.757	0.275	6.305	18.779	41.478	64.456
	717.77	54.036	23.401	5.937	0.241	5.993	18.218	40.833	63.78
	718.52	54.303	23.727	6.15	0.219	5.777	17.75	40.228	63.142
	719.28	54.719	24.042	6.342	0.179	5.602	17.316	39.777	62.703
	720.04	55.137	24.421	6.538	0.107	5.336	16.889	39.331	62.322
	720.79	55.446	24.634	6.702	0.103	5.09	16.418	38.691	61.677
	721.55	55.54	24.938	6.879	0.09927	4.813	15.885	38.041	60.975
	722.31	55.74	25.111	7.01	0.06793	4.583	15.38	37.403	60.327
	723.06	56.076	25.387	7.201	0.04104	4.413	14.988	36.938	59.888
	723.82	56.351	25.656	7.382	0.02562	4.195	14.574	36.427	59.41
	724.58	56.63	25.889	7.592	0.02471	3.969	14.182	35.89	58.863
	725.33	56.914	26.147	7.763	0	3.747	13.772	35.365	58.281
	726.09	57.094	26.33	7.941	0.04344	3.531	13.295	34.78	57.605
	726.85	57.329	26.573	8.154	0.123	3.309	12.814	34.191	56.872
	727.6	57.512	26.821	8.333	0.138	3.106	12.426	33.642	56.19
	728.36	57.669	27.004	8.536	0.166	2.901	11.932	33.021	55.462
	729.11	57.814	27.223	8.708	0.153	2.728	11.47	32.338	54.766
	729.87	58.026	27.415	8.904	0.164	2.47	10.967	31.69	53.99
	730.63	58.173	27.741	9.119	0.266	2.282	10.551	31.121	53.307
	731.38	58.366	27.966	9.344	0.324	2.132	10.117	30.564	52.723
	732.14	58.729	28.3	9.581	0.351	1.969	9.756	30.058	52.234
	732.89	59.067	28.587	9.819	0.399	1.796	9.356	29.539	51.707
	733.65	59.443	28.954	10.058	0.474	1.688	9.014	29.071	51.256
	734.4	59.749	29.222	10.311	0.532	1.525	8.651	28.574	50.711
	735.16	59.933	29.55	10.579	0.625	1.357	8.272	28.011	50.096
	735.92	60.1	29.742	10.826	0.76	1.208	7.888	27.447	49.378
	736.67	60.304	30.073	11.063	0.864	1.125	7.565	26.978	48.876
	737.43	60.534	30.269	11.306	0.948	0.997	7.245	26.402	48.25
	738.18	60.806	30.639	11.601	1.138	0.922	6.966	25.979	47.754
	738.94	61.193	31.034	11.899	1.258	0.763	6.628	25.494	47.269
	739.69	61.607	31.415	12.192	1.448	0.701	6.382	25.076	46.859
	740.45	61.781	31.706	12.429	1.509	0.578	6.004	24.59	46.305
	741.2	61.984	31.92	12.647	1.638	0.488	5.644	24.051	45.719
	741.96	62.092	32.185	12.856	1.73	0.361	5.273	23.454	45.108
	742.71	62.18	32.439	13.063	1.854	0.314	4.961	22.948	44.535
	743.46	62.375	32.706	13.322	1.98	0.253	4.64	22.441	43.959
	744.22	62.571	32.979	13.592	2.125	0.22	4.373	21.999	43.427
	744.97	62.673	33.197	13.832	2.301	0.179	4.099	21.543	42.843
	745.73	62.782	33.449	14.131	2.453	0.185	3.875	21.054	42.29
	746.48	63.011	33.736	14.422	2.582	0.193	3.568	20.543	41.719
	747.24	63.283	34.05	14.704	2.723	0.147	3.321	20.06	41.144
	747.99	63.44	34.222	14.946	2.849	0.105	3.04	19.591	40.533
	748.74	63.501	34.491	15.176	2.989	0.06915	2.729	19.061	39.87
	749.5	63.568	34.718	15.435	3.122	0	2.453	18.582	39.193
	750.25	63.906	34.995	15.735	3.398	0.00203	2.281	18.197	38.786
	751.01	64.227	35.328	16.057	3.62	0.03266	2.096	17.88	38.351
	751.76	64.443	35.64	16.402	3.804	0.09106	1.917	17.501	37.98
	752.51	64.64	35.867	16.728	3.992	0.101	1.718	17.094	37.443
	753.27	64.886	36.161	17.056	4.212	0.156	1.546	16.732	36.97
	754.02	65.132	36.455	17.384	4.431	0.212	1.374	16.37	36.497
	754.77	65.377	36.75	17.713	4.651	0.268	1.202	16.009	36.023
	755.53	65.623	37.044	18.041	4.87	0.324	1.031	15.647	35.55
	756.28	65.869	37.339	18.37	5.09	0.38	0.859	15.285	35.077
	757.03	66.114	37.633	18.698	5.31	0.435	0.687	14.923	34.604
	757.79	66.36	37.927	19.026	5.529	0.491	0.515	14.562	34.131
	758.54	66.606	38.222	19.355	5.749	0.547	0.344	14.2	33.657
	759.29	66.851	38.516	19.683	5.968	0.603	0.172	13.838	33.184
	760.05	67.097	38.811	20.012	6.188	0.658	0	13.476	32.711

## Sheet: Figure 4b
Figure 4b
	wavelength	Transmittance (%) at different locations
	450.28	41.005	42.345	41.795	42.105	38.606	34.147	28.192	22.217	17.088	13.828	10.851	8.297	6.455	5.616	4.424	3.238	2.321	1.771	1.199	1.002	1.305	0.459
	451.07	41.225	42.5	42.107	42.41	38.862	34.273	28.195	22.18	17.012	13.801	10.811	8.337	6.532	5.464	4.306	3.238	2.329	1.75	1.33	0.972	1.364	0.489
	451.85	41.307	42.942	42.094	42.188	38.637	34.178	28.354	22.053	16.941	13.713	10.875	8.326	6.477	5.495	4.378	3.248	2.293	1.782	1.305	0.995	1.237	0.511
	452.64	41.724	42.969	42.495	42.666	38.912	34.361	28.347	22.216	16.993	13.792	10.927	8.457	6.474	5.46	4.38	3.221	2.351	1.805	1.251	0.995	1.298	0.533
	453.42	41.969	43.386	42.8	42.865	39.012	34.521	28.394	22.112	17.145	13.73	10.863	8.363	6.494	5.554	4.439	3.241	2.287	1.746	1.282	1.05	1.269	0.528
	454.21	42.025	43.516	43.057	42.899	39.239	34.591	28.421	22.258	17.013	13.767	10.811	8.296	6.484	5.453	4.327	3.239	2.39	1.83	1.327	0.987	1.34	0.56
	454.99	42.192	43.572	42.904	42.848	39.151	34.406	28.257	22.132	17.044	13.702	10.729	8.332	6.413	5.328	4.384	3.145	2.293	1.753	1.226	0.963	1.312	0.521
	455.78	42.8	44.202	43.034	43.239	39.598	34.766	28.423	22.152	17.055	13.631	10.808	8.377	6.337	5.524	4.339	3.111	2.299	1.775	1.3	0.963	1.282	0.506
	456.56	42.826	43.974	43.238	43.415	39.482	34.466	28.272	22.067	16.927	13.606	10.762	8.178	6.253	5.334	4.357	3.103	2.249	1.666	1.136	0.936	1.16	0.424
	457.34	42.913	44.23	43.367	43.31	39.185	34.359	28.106	22.038	16.82	13.645	10.642	8.186	6.287	5.379	4.142	3.055	2.255	1.708	1.185	0.88	1.145	0.437
	458.13	42.95	44.562	43.609	43.412	39.511	34.611	28.325	22.095	16.841	13.745	10.644	8.119	6.281	5.294	4.296	2.999	2.244	1.686	1.212	0.88	1.133	0.445
	458.91	42.906	44.584	43.861	43.557	39.369	34.617	28.266	22.079	16.842	13.437	10.722	8.25	6.352	5.248	4.326	3.063	2.229	1.694	1.192	0.905	1.148	0.453
	459.7	43.087	44.71	43.524	43.411	39.282	34.436	28.098	21.867	16.671	13.496	10.634	8.047	6.188	5.277	4.183	3.035	2.167	1.59	1.153	0.782	1.078	0.41
	460.48	43.33	44.875	43.906	43.832	39.572	34.603	28.243	21.919	16.796	13.632	10.642	8.075	6.234	5.308	4.271	3.112	2.26	1.678	1.191	0.857	1.143	0.45
	461.26	43.471	45.004	43.699	43.812	39.415	34.431	27.931	21.772	16.762	13.385	10.505	8.138	6.211	5.221	4.149	3.056	2.124	1.673	1.134	0.829	1.14	0.435
	462.05	43.908	45.24	44.126	43.872	39.552	34.458	28.288	22.137	16.779	13.501	10.542	8.179	6.288	5.337	4.239	2.984	2.257	1.677	1.256	0.935	1.174	0.442
	462.83	43.898	45.178	44.147	43.858	39.424	34.462	28.071	21.889	16.708	13.48	10.551	8.065	6.087	5.231	4.055	2.979	2.127	1.649	1.186	0.787	1.086	0.399
	463.61	44.198	45.592	44.385	44.189	39.639	34.681	28.158	21.861	16.683	13.419	10.464	7.961	6.184	5.198	4.143	2.999	2.12	1.595	1.134	0.8	1.08	0.427
	464.4	44.39	45.649	44.482	44.115	39.687	34.695	28.005	21.884	16.771	13.424	10.452	8.026	6.251	5.233	4.148	2.976	2.113	1.65	1.148	0.777	1.071	0.362
	465.18	44.295	45.7	44.494	43.756	39.551	34.645	28.094	21.722	16.537	13.269	10.43	7.942	6.107	5.142	4.068	2.914	2.081	1.556	1.074	0.743	1.036	0.336
	465.96	44.257	45.712	44.675	44.196	39.737	34.594	27.944	21.796	16.457	13.411	10.468	7.957	5.999	5.153	4.092	2.883	2.06	1.511	1.07	0.725	0.981	0.335
	466.75	44.602	46.053	44.703	44.382	39.639	34.722	28.065	21.72	16.615	13.295	10.553	8.008	6.08	5.059	4.038	2.939	2.005	1.534	1.035	0.737	1.03	0.348
	467.53	44.768	46.364	45.016	44.372	39.933	34.666	28.037	21.765	16.524	13.234	10.26	7.917	5.998	5.074	4.028	2.988	2.046	1.564	1.041	0.753	1.072	0.374
	468.31	44.626	45.949	44.714	44.05	39.474	34.393	27.812	21.658	16.352	13.183	10.308	7.846	6.035	5.108	4.066	2.928	2.04	1.596	1.068	0.769	1.015	0.418
	469.1	45.032	46.432	45.049	44.451	39.613	34.476	27.839	21.671	16.447	13.256	10.261	7.959	6.03	5.12	4.062	2.9	2.007	1.483	1.01	0.759	1.058	0.347
	469.88	45.087	46.559	45.228	44.554	39.744	34.652	27.893	21.706	16.392	13.237	10.371	7.817	6.064	5.049	3.996	2.925	2.017	1.557	1.053	0.729	1.002	0.362
	470.66	45.275	46.678	45.216	44.543	39.803	34.794	27.911	21.616	16.376	13.149	10.295	7.879	5.988	5.026	3.971	2.866	1.988	1.488	1.034	0.71	0.988	0.34
	471.44	45.32	46.599	45.32	44.587	39.633	34.391	27.778	21.466	16.401	13.122	10.221	7.859	5.983	5.016	3.975	2.913	2.004	1.531	1.016	0.712	1.004	0.337
	472.23	45.265	46.797	45.119	44.533	39.656	34.476	27.691	21.488	16.349	13.13	10.202	7.857	5.94	4.986	4.076	2.863	2.066	1.557	1.068	0.724	1.051	0.376
	473.01	45.548	46.955	45.285	44.579	39.75	34.434	27.619	21.386	16.222	13.068	10.189	7.708	5.858	4.901	3.94	2.803	1.962	1.456	1.017	0.674	0.973	0.279
	473.79	45.667	47.088	45.545	44.787	39.859	34.561	27.705	21.433	16.144	13.026	10.1	7.775	5.91	5.003	3.958	2.796	2.026	1.461	1.009	0.734	0.97	0.377
	474.57	45.594	47.069	45.49	44.681	39.685	34.343	27.513	21.481	16.185	12.907	10.061	7.707	5.785	4.969	3.894	2.777	1.98	1.429	0.975	0.701	0.951	0.32
	475.36	45.456	46.9	45.411	44.389	39.493	34.163	27.442	21.233	16.058	12.752	10.057	7.675	5.846	4.923	3.924	2.804	2.005	1.496	1.029	0.72	0.957	0.351
	476.14	45.604	46.862	45.359	44.494	39.459	34.045	27.354	21.209	16.055	12.803	10.051	7.686	5.763	4.879	3.821	2.744	1.927	1.433	0.951	0.631	0.884	0.252
	476.92	45.873	47.111	45.468	44.668	39.606	34.274	27.368	21.299	16.105	12.866	9.992	7.589	5.851	4.857	3.835	2.757	1.968	1.446	0.982	0.665	0.924	0.303
	477.7	45.811	47.231	45.398	44.484	39.38	34.104	27.251	21.161	15.967	12.854	9.967	7.589	5.789	4.82	3.802	2.722	1.904	1.374	0.965	0.649	0.947	0.276
	478.48	45.814	47.067	45.503	44.721	39.421	34.065	27.342	21.204	15.9	12.698	9.963	7.582	5.735	4.84	3.835	2.753	1.949	1.366	0.969	0.655	0.934	0.304
	479.27	45.891	47.059	45.602	44.493	39.261	34.056	27.218	21.019	15.798	12.634	9.88	7.586	5.747	4.777	3.8	2.726	1.888	1.394	0.963	0.636	0.97	0.271
	480.05	45.732	47.179	45.265	44.391	39.172	33.846	27.078	20.872	15.741	12.606	9.825	7.393	5.667	4.742	3.756	2.709	1.856	1.436	0.948	0.638	0.877	0.27
	480.83	45.945	47.231	45.404	44.359	39.248	33.72	26.905	20.893	15.731	12.621	9.787	7.375	5.716	4.772	3.735	2.7	1.857	1.38	0.997	0.605	0.934	0.309
	481.61	46.013	47.326	45.703	44.493	39.227	33.879	27.016	20.742	15.625	12.614	9.798	7.408	5.639	4.727	3.702	2.668	1.874	1.345	0.886	0.592	0.84	0.228
	482.39	46.316	47.594	45.784	44.688	39.221	34.018	26.943	20.821	15.706	12.568	9.828	7.47	5.637	4.733	3.732	2.668	1.905	1.36	0.93	0.594	0.894	0.271
	483.17	46.101	47.349	45.448	44.242	38.937	33.667	26.759	20.702	15.621	12.444	9.727	7.382	5.571	4.656	3.696	2.64	1.83	1.36	0.899	0.637	0.89	0.278
	483.95	46.167	47.504	45.676	44.38	39.054	33.784	26.727	20.619	15.494	12.437	9.755	7.419	5.623	4.693	3.725	2.616	1.806	1.362	0.933	0.621	0.914	0.299
	484.74	46.213	47.419	45.615	44.41	39.027	33.592	26.768	20.548	15.597	12.38	9.606	7.329	5.584	4.627	3.657	2.591	1.819	1.323	0.908	0.601	0.827	0.248
	485.52	46.166	47.618	45.742	44.464	39.051	33.464	26.727	20.529	15.502	12.439	9.672	7.377	5.617	4.646	3.699	2.646	1.854	1.324	0.916	0.639	0.898	0.286
	486.3	46.339	47.559	45.705	44.395	39.065	33.453	26.602	20.635	15.413	12.379	9.566	7.271	5.516	4.624	3.708	2.56	1.8	1.334	0.883	0.586	0.853	0.261
	487.08	46.203	47.601	45.533	44.238	38.851	33.343	26.499	20.474	15.329	12.296	9.491	7.316	5.517	4.54	3.62	2.564	1.776	1.313	0.876	0.617	0.861	0.26
	487.86	46.587	47.664	45.859	44.529	39.053	33.394	26.606	20.496	15.387	12.43	9.53	7.298	5.508	4.623	3.647	2.573	1.828	1.348	0.894	0.597	0.85	0.236
	488.64	46.485	47.645	45.651	44.349	38.711	33.407	26.32	20.414	15.221	12.23	9.554	7.203	5.43	4.561	3.57	2.553	1.791	1.28	0.857	0.577	0.854	0.248
	489.42	46.449	47.603	45.729	44.387	38.858	33.38	26.363	20.314	15.207	12.186	9.44	7.2	5.427	4.564	3.539	2.549	1.761	1.263	0.875	0.571	0.824	0.231
	490.2	46.605	47.704	45.836	44.299	38.704	33.368	26.297	20.236	15.182	12.177	9.491	7.179	5.445	4.579	3.624	2.534	1.74	1.243	0.838	0.561	0.821	0.225
	490.98	46.429	47.675	45.753	44.138	38.57	33.097	26.184	20.076	15.184	12.083	9.411	7.104	5.402	4.494	3.548	2.544	1.759	1.224	0.867	0.551	0.845	0.199
	491.76	46.5	47.654	45.556	44.219	38.702	33.139	26.094	20.148	15.212	12.068	9.412	7.185	5.415	4.474	3.575	2.542	1.749	1.251	0.847	0.592	0.807	0.231
	492.54	46.673	47.787	45.699	44.333	38.645	33.11	26.085	20.191	15.122	12.115	9.484	7.147	5.384	4.526	3.576	2.546	1.771	1.321	0.911	0.598	0.852	0.251
	493.32	46.513	47.705	45.527	44.2	38.404	32.887	25.973	20.017	15.02	11.978	9.342	7.021	5.329	4.45	3.492	2.462	1.759	1.241	0.843	0.554	0.822	0.226
	494.1	46.549	47.702	45.462	44.094	38.515	32.835	26.049	20.006	14.923	12.045	9.242	7.109	5.4	4.498	3.593	2.483	1.727	1.287	0.853	0.605	0.838	0.226
	494.88	46.56	47.721	45.639	43.998	38.413	32.833	25.946	19.913	14.986	11.908	9.166	7.039	5.314	4.396	3.511	2.476	1.687	1.26	0.835	0.564	0.799	0.197
	495.66	46.708	47.72	45.489	43.989	38.287	32.861	25.836	19.875	14.882	11.906	9.184	7.052	5.357	4.415	3.54	2.465	1.728	1.229	0.83	0.578	0.825	0.247
	496.44	46.552	47.531	45.316	43.875	38.143	32.639	25.69	19.655	14.789	11.84	9.111	6.92	5.283	4.368	3.45	2.442	1.703	1.244	0.822	0.564	0.834	0.204
	497.22	46.436	47.568	45.391	43.873	38.211	32.692	25.704	19.811	14.687	11.746	9.211	6.93	5.267	4.404	3.476	2.458	1.697	1.21	0.802	0.548	0.778	0.23
	498	46.641	47.626	45.469	43.96	38.173	32.531	25.598	19.735	14.806	11.735	9.128	6.914	5.259	4.35	3.456	2.437	1.719	1.22	0.777	0.517	0.782	0.213
	498.78	46.625	47.69	45.476	44.06	38.023	32.547	25.642	19.669	14.724	11.701	9.053	6.891	5.211	4.324	3.45	2.431	1.697	1.237	0.819	0.536	0.781	0.212
	499.56	46.42	47.589	45.248	43.775	37.994	32.323	25.426	19.65	14.663	11.675	9.026	6.85	5.164	4.31	3.422	2.41	1.673	1.218	0.784	0.52	0.805	0.211
	500.34	46.363	47.503	45.133	43.523	37.718	32.198	25.292	19.43	14.572	11.606	9.031	6.824	5.168	4.296	3.397	2.399	1.664	1.219	0.774	0.527	0.785	0.178
	501.12	46.378	47.613	45.314	43.481	37.783	32.247	25.287	19.445	14.501	11.609	8.954	6.827	5.17	4.312	3.391	2.4	1.691	1.199	0.817	0.555	0.804	0.233
	501.9	46.588	47.646	45.198	43.64	37.825	32.34	25.384	19.439	14.487	11.583	8.983	6.829	5.156	4.325	3.436	2.4	1.671	1.239	0.829	0.568	0.815	0.205
	502.68	46.516	47.619	45.294	43.521	37.647	32.162	25.262	19.32	14.49	11.449	8.946	6.753	5.135	4.263	3.382	2.382	1.633	1.178	0.791	0.503	0.767	0.187
	503.46	46.53	47.293	45.303	43.486	37.48	32.072	25.133	19.324	14.407	11.447	8.881	6.701	5.075	4.244	3.367	2.405	1.613	1.165	0.775	0.515	0.773	0.195
	504.24	46.315	47.374	45.103	43.419	37.451	31.84	24.982	19.147	14.366	11.395	8.845	6.751	5.033	4.211	3.355	2.356	1.607	1.144	0.747	0.489	0.732	0.166
	505.02	46.267	47.395	45.014	43.394	37.368	31.834	25.034	19.13	14.294	11.392	8.799	6.673	5.037	4.223	3.29	2.352	1.611	1.183	0.747	0.489	0.734	0.183
	505.8	46.447	47.529	45.241	43.352	37.482	31.735	24.867	19.15	14.31	11.416	8.802	6.752	5.055	4.213	3.331	2.345	1.632	1.164	0.767	0.497	0.727	0.157
	506.58	46.253	47.361	45.024	43.294	37.306	31.715	24.765	19.056	14.192	11.285	8.772	6.616	5.041	4.203	3.303	2.31	1.573	1.161	0.743	0.49	0.717	0.181
	507.36	46.128	47.284	44.819	43.139	37.182	31.692	24.676	19.054	14.205	11.283	8.787	6.647	5.032	4.178	3.319	2.362	1.625	1.189	0.781	0.505	0.761	0.213
	508.13	46.322	47.405	44.827	43.111	37.171	31.546	24.648	18.94	14.161	11.246	8.718	6.65	5.012	4.198	3.292	2.273	1.586	1.155	0.75	0.477	0.748	0.17
	508.91	46.169	47.139	44.716	42.923	36.998	31.397	24.605	18.809	14.07	11.216	8.717	6.585	4.994	4.171	3.238	2.317	1.574	1.166	0.763	0.511	0.745	0.199
	509.69	45.964	46.907	44.654	42.829	36.91	31.394	24.495	18.774	13.933	11.122	8.598	6.541	4.948	4.131	3.22	2.3	1.597	1.144	0.757	0.498	0.755	0.187
	510.47	46.089	47.062	44.658	42.785	36.824	31.34	24.47	18.705	14.007	11.106	8.663	6.519	4.936	4.102	3.222	2.275	1.577	1.134	0.73	0.482	0.736	0.167
	511.25	46.135	47.226	44.708	42.845	36.885	31.316	24.407	18.768	13.961	11.15	8.571	6.502	4.927	4.072	3.216	2.273	1.567	1.101	0.766	0.483	0.704	0.167
	512.03	46.139	47.247	44.704	42.846	36.745	31.283	24.4	18.691	13.931	11.049	8.58	6.495	4.918	4.107	3.265	2.28	1.585	1.157	0.731	0.503	0.727	0.185
	512.81	46.062	47.067	44.505	42.616	36.635	31.099	24.275	18.552	13.891	11.054	8.566	6.449	4.912	4.106	3.193	2.255	1.554	1.152	0.754	0.486	0.703	0.193
	513.58	45.935	46.771	44.463	42.53	36.508	31.008	24.167	18.51	13.793	10.978	8.462	6.426	4.826	4.056	3.192	2.227	1.52	1.095	0.695	0.463	0.693	0.167
	514.36	45.943	47.019	44.394	42.582	36.467	30.941	24.121	18.535	13.726	10.917	8.441	6.409	4.822	4.034	3.146	2.241	1.543	1.103	0.723	0.491	0.716	0.169
	515.14	45.936	46.883	44.233	42.444	36.431	30.883	23.974	18.443	13.707	10.864	8.422	6.38	4.83	3.969	3.168	2.253	1.527	1.106	0.728	0.482	0.708	0.167
	515.92	45.708	46.602	44.151	42.216	36.293	30.73	23.838	18.292	13.62	10.867	8.394	6.338	4.751	3.957	3.128	2.194	1.491	1.107	0.706	0.471	0.685	0.161
	516.7	45.772	46.784	44.164	42.238	36.251	30.73	23.85	18.302	13.639	10.833	8.423	6.341	4.815	4.022	3.153	2.201	1.536	1.108	0.718	0.479	0.696	0.17
	517.47	45.713	46.607	44.072	42.121	36.111	30.545	23.716	18.257	13.595	10.74	8.314	6.319	4.767	3.948	3.119	2.192	1.502	1.068	0.713	0.451	0.687	0.174
	518.25	45.685	46.617	44.102	42.132	36.031	30.546	23.738	18.257	13.506	10.735	8.318	6.266	4.743	3.955	3.085	2.21	1.484	1.082	0.711	0.44	0.658	0.15
	519.03	45.502	46.535	43.993	42.064	36.022	30.457	23.638	18.169	13.443	10.689	8.255	6.232	4.733	3.944	3.075	2.19	1.489	1.056	0.732	0.456	0.688	0.165
	519.81	45.466	46.453	43.981	41.834	35.808	30.326	23.55	18.069	13.431	10.652	8.248	6.227	4.703	3.92	3.092	2.165	1.462	1.043	0.679	0.459	0.672	0.161
	520.58	45.425	46.354	43.813	41.827	35.707	30.175	23.49	17.929	13.386	10.6	8.249	6.194	4.697	3.885	3.063	2.135	1.468	1.037	0.688	0.422	0.652	0.14
	521.36	45.459	46.226	43.727	41.815	35.548	30.081	23.391	17.888	13.297	10.555	8.153	6.165	4.654	3.869	3.077	2.148	1.472	1.04	0.675	0.428	0.672	0.13
	522.14	45.353	46.215	43.777	41.812	35.584	30.1	23.331	17.874	13.295	10.525	8.141	6.187	4.655	3.865	3.044	2.132	1.463	1.051	0.692	0.444	0.684	0.146
	522.92	45.538	46.402	43.787	41.683	35.641	30.017	23.371	17.916	13.274	10.516	8.152	6.151	4.639	3.811	3.046	2.121	1.438	1.053	0.681	0.428	0.648	0.143
	523.69	45.361	46.323	43.672	41.562	35.617	30.13	23.28	17.826	13.209	10.51	8.122	6.141	4.652	3.844	3.042	2.125	1.457	1.027	0.683	0.433	0.66	0.132
	524.47	45.331	46.208	43.622	41.558	35.479	29.93	23.285	17.772	13.211	10.489	8.089	6.141	4.648	3.851	3.05	2.107	1.449	1.054	0.69	0.426	0.67	0.157
	525.25	45.236	46.127	43.492	41.427	35.272	29.835	23.135	17.646	13.046	10.387	8.035	6.108	4.579	3.825	2.986	2.084	1.445	1.033	0.666	0.41	0.681	0.138
	526.02	45.038	45.874	43.256	41.219	35.146	29.617	22.956	17.543	13.04	10.292	7.959	6.022	4.536	3.771	2.987	2.078	1.414	1.014	0.654	0.435	0.645	0.148
	526.8	45.157	45.889	43.375	41.314	35.123	29.613	22.926	17.513	13.032	10.37	8.013	6.029	4.592	3.798	2.987	2.121	1.44	1.038	0.673	0.411	0.661	0.152
	527.58	45.221	45.919	43.386	41.283	35.112	29.613	23.004	17.498	12.996	10.311	7.927	6.01	4.532	3.751	2.946	2.075	1.418	1.005	0.65	0.417	0.654	0.133
	528.36	44.995	45.899	43.118	41.082	34.833	29.494	22.776	17.461	12.926	10.207	7.928	5.971	4.524	3.732	2.947	2.049	1.408	1.005	0.647	0.414	0.624	0.144
	529.13	44.882	45.791	43.13	41.1	34.741	29.32	22.671	17.411	12.846	10.168	7.909	5.97	4.498	3.723	2.916	2.033	1.375	1.007	0.639	0.398	0.638	0.123
	529.91	44.785	45.746	43.09	40.877	34.767	29.323	22.708	17.329	12.87	10.205	7.877	5.942	4.497	3.745	2.912	2.066	1.413	1.007	0.651	0.426	0.647	0.151
	530.68	44.731	45.619	42.97	40.826	34.726	29.307	22.606	17.242	12.765	10.124	7.827	5.918	4.478	3.715	2.916	2.042	1.4	0.999	0.64	0.404	0.626	0.138
	531.46	44.72	45.473	42.826	40.74	34.602	29.125	22.52	17.189	12.707	10.081	7.836	5.882	4.407	3.674	2.909	2.033	1.369	0.976	0.622	0.408	0.598	0.128
	532.24	44.741	45.551	42.808	40.804	34.551	29.113	22.429	17.249	12.729	10.097	7.81	5.886	4.44	3.692	2.86	2.023	1.382	0.964	0.613	0.386	0.617	0.104
	533.01	44.781	45.492	42.797	40.58	34.552	29.102	22.415	17.167	12.715	10.057	7.796	5.872	4.474	3.686	2.895	2.038	1.398	0.991	0.637	0.41	0.637	0.118
	533.79	44.512	45.358	42.638	40.501	34.302	28.913	22.268	17.092	12.584	9.988	7.711	5.812	4.398	3.629	2.861	1.994	1.342	0.965	0.634	0.414	0.615	0.121
	534.57	44.545	45.42	42.628	40.487	34.273	28.859	22.253	17.055	12.55	9.99	7.696	5.795	4.378	3.617	2.822	1.99	1.335	0.95	0.618	0.391	0.589	0.122
	535.34	44.479	45.27	42.576	40.372	34.232	28.677	22.148	16.946	12.599	9.927	7.659	5.775	4.382	3.635	2.835	1.991	1.347	0.97	0.613	0.373	0.599	0.115
	536.12	44.253	45.046	42.426	40.237	34.07	28.659	22.069	16.869	12.457	9.867	7.617	5.742	4.308	3.592	2.841	1.969	1.366	0.967	0.63	0.406	0.595	0.126
	536.89	44.376	45.039	42.477	40.216	33.965	28.585	22.023	16.839	12.465	9.904	7.622	5.734	4.366	3.575	2.792	1.944	1.334	0.947	0.614	0.387	0.609	0.13
	537.67	44.289	45.029	42.451	40.109	33.952	28.538	22.012	16.809	12.397	9.832	7.609	5.726	4.303	3.58	2.805	1.972	1.343	0.942	0.612	0.379	0.579	0.11
	538.45	44.002	44.797	42.188	39.848	33.805	28.36	21.864	16.653	12.335	9.725	7.537	5.697	4.285	3.543	2.778	1.944	1.326	0.936	0.592	0.376	0.592	0.11
	539.22	43.884	44.664	41.959	39.728	33.676	28.3	21.818	16.621	12.317	9.715	7.506	5.645	4.271	3.524	2.76	1.942	1.325	0.957	0.614	0.385	0.603	0.117
	540	43.812	44.617	41.977	39.662	33.599	28.255	21.689	16.55	12.237	9.692	7.503	5.636	4.246	3.522	2.769	1.947	1.327	0.949	0.599	0.393	0.593	0.124
	540.77	43.844	44.636	41.875	39.579	33.469	28.108	21.621	16.478	12.26	9.603	7.487	5.617	4.24	3.509	2.798	1.951	1.334	0.925	0.605	0.396	0.594	0.137
	541.55	43.868	44.596	41.899	39.611	33.482	28.114	21.633	16.514	12.186	9.619	7.4	5.608	4.234	3.506	2.755	1.935	1.309	0.927	0.591	0.37	0.59	0.111
	542.32	43.908	44.574	41.819	39.628	33.427	28.045	21.601	16.508	12.158	9.599	7.408	5.612	4.197	3.506	2.739	1.944	1.317	0.93	0.605	0.383	0.585	0.137
	543.1	43.844	44.536	41.816	39.483	33.411	27.996	21.536	16.35	12.138	9.605	7.411	5.598	4.174	3.472	2.73	1.888	1.268	0.919	0.575	0.365	0.564	0.116
	543.87	43.572	44.426	41.686	39.337	33.165	27.862	21.404	16.374	12.051	9.533	7.364	5.549	4.172	3.456	2.71	1.899	1.292	0.925	0.592	0.377	0.583	0.097
	544.65	43.381	44.14	41.472	39.222	32.92	27.75	21.257	16.241	12.028	9.475	7.308	5.495	4.14	3.457	2.702	1.905	1.285	0.917	0.586	0.373	0.578	0.098
	545.42	43.264	44.074	41.303	39.084	32.955	27.607	21.153	16.214	11.953	9.404	7.278	5.487	4.139	3.432	2.687	1.891	1.299	0.903	0.587	0.362	0.561	0.105
	546.2	43.226	43.924	41.352	38.923	32.871	27.58	21.146	16.127	11.891	9.39	7.252	5.463	4.135	3.41	2.669	1.867	1.281	0.888	0.563	0.362	0.556	0.098
	546.97	43.098	43.85	41.11	38.847	32.746	27.432	21.093	16.067	11.866	9.349	7.192	5.447	4.112	3.402	2.68	1.874	1.258	0.89	0.583	0.35	0.561	0.107
	547.75	43.056	43.766	41.071	38.746	32.656	27.392	21.032	15.893	11.755	9.319	7.253	5.439	4.085	3.401	2.67	1.856	1.25	0.894	0.566	0.35	0.552	0.103
	548.52	43.051	43.832	41.116	38.856	32.605	27.405	20.979	15.944	11.836	9.307	7.193	5.424	4.09	3.399	2.667	1.831	1.261	0.885	0.586	0.374	0.563	0.107
	549.3	42.943	43.7	40.953	38.634	32.582	27.233	20.882	15.914	11.748	9.253	7.172	5.402	4.058	3.387	2.636	1.845	1.259	0.875	0.56	0.343	0.544	0.1
	550.07	42.985	43.707	40.85	38.547	32.431	27.134	20.758	15.881	11.709	9.267	7.139	5.354	4.05	3.347	2.609	1.829	1.242	0.885	0.553	0.341	0.546	0.106
	550.84	42.81	43.487	40.769	38.409	32.312	27.029	20.784	15.797	11.685	9.247	7.117	5.36	3.994	3.325	2.613	1.853	1.25	0.882	0.575	0.353	0.561	0.108
	551.62	42.834	43.474	40.665	38.339	32.212	27.016	20.75	15.759	11.651	9.223	7.108	5.341	4.046	3.334	2.632	1.828	1.271	0.879	0.58	0.365	0.562	0.117
	552.39	42.706	43.413	40.643	38.279	32.201	26.994	20.628	15.754	11.589	9.165	7.067	5.309	4.004	3.288	2.609	1.812	1.235	0.866	0.552	0.36	0.548	0.112
	553.17	42.546	43.351	40.569	38.206	32.106	26.81	20.541	15.633	11.523	9.121	7.046	5.283	3.991	3.294	2.605	1.813	1.208	0.854	0.56	0.344	0.544	0.093
	553.94	42.557	43.189	40.524	38.138	32.009	26.857	20.484	15.652	11.498	9.109	7.008	5.27	3.983	3.319	2.576	1.807	1.21	0.859	0.557	0.344	0.537	0.108
	554.72	42.702	43.375	40.599	38.207	32.171	26.918	20.541	15.67	11.494	9.11	7.019	5.281	3.974	3.31	2.606	1.808	1.238	0.865	0.554	0.345	0.548	0.097
	555.49	42.527	43.277	40.593	38.13	32.001	26.77	20.462	15.56	11.493	9.081	6.999	5.252	3.964	3.294	2.571	1.8	1.226	0.848	0.55	0.346	0.534	0.09
	556.26	42.404	42.985	40.28	37.834	31.768	26.657	20.317	15.447	11.401	8.966	6.968	5.241	3.92	3.255	2.538	1.786	1.193	0.85	0.543	0.338	0.544	0.096
	557.04	42.191	42.915	40.17	37.813	31.643	26.544	20.267	15.408	11.377	8.983	6.95	5.195	3.926	3.25	2.527	1.779	1.21	0.855	0.55	0.33	0.533	0.099
	557.81	42.224	42.918	40.097	37.791	31.649	26.516	20.265	15.441	11.299	8.969	6.896	5.182	3.914	3.238	2.517	1.77	1.205	0.843	0.537	0.344	0.541	0.102
	558.58	42.12	42.834	40.094	37.715	31.646	26.432	20.242	15.372	11.267	8.932	6.899	5.194	3.903	3.251	2.527	1.761	1.203	0.844	0.553	0.333	0.531	0.104
	559.36	42.087	42.854	39.984	37.598	31.478	26.33	20.076	15.312	11.262	8.871	6.891	5.158	3.862	3.204	2.524	1.743	1.193	0.866	0.536	0.326	0.534	0.103
	560.13	41.908	42.615	39.781	37.387	31.413	26.173	19.99	15.234	11.185	8.842	6.845	5.137	3.863	3.193	2.495	1.753	1.203	0.851	0.521	0.337	0.521	0.093
	560.9	41.826	42.538	39.657	37.403	31.266	26.039	19.873	15.161	11.18	8.788	6.829	5.125	3.863	3.19	2.514	1.738	1.173	0.842	0.536	0.334	0.527	0.109
	561.68	41.723	42.382	39.588	37.217	31.165	26.052	19.865	15.119	11.101	8.765	6.788	5.071	3.819	3.171	2.475	1.734	1.178	0.822	0.529	0.321	0.518	0.098
	562.45	41.607	42.237	39.459	37.09	31.043	25.931	19.796	15.037	11.061	8.754	6.745	5.058	3.81	3.158	2.469	1.734	1.175	0.833	0.529	0.335	0.509	0.105
	563.22	41.486	42.12	39.441	37.012	30.93	25.773	19.667	14.928	11.044	8.699	6.709	5.024	3.792	3.148	2.466	1.725	1.173	0.83	0.53	0.329	0.527	0.1
	564	41.384	41.975	39.332	36.81	30.812	25.667	19.611	14.937	11.014	8.679	6.71	5	3.766	3.105	2.451	1.723	1.168	0.815	0.524	0.327	0.495	0.1
	564.77	41.373	42.013	39.406	36.877	30.885	25.769	19.576	14.94	10.97	8.651	6.68	5.014	3.777	3.131	2.444	1.72	1.18	0.839	0.531	0.332	0.531	0.099
	565.54	41.312	41.917	39.281	36.695	30.797	25.703	19.518	14.893	10.93	8.627	6.65	5.013	3.787	3.117	2.444	1.722	1.166	0.823	0.514	0.325	0.508	0.099
	566.32	41.206	41.792	39.029	36.623	30.662	25.595	19.501	14.805	10.885	8.583	6.644	4.994	3.759	3.104	2.44	1.702	1.163	0.822	0.53	0.347	0.538	0.113
	567.09	41.012	41.661	39.029	36.494	30.564	25.439	19.413	14.757	10.871	8.56	6.582	4.995	3.735	3.079	2.425	1.69	1.157	0.812	0.51	0.325	0.509	0.101
	567.86	40.895	41.516	38.827	36.382	30.357	25.375	19.264	14.673	10.775	8.487	6.583	4.936	3.699	3.063	2.415	1.669	1.134	0.805	0.51	0.312	0.499	0.091
	568.63	40.788	41.48	38.599	36.262	30.317	25.213	19.269	14.617	10.738	8.465	6.558	4.912	3.683	3.061	2.373	1.669	1.118	0.802	0.517	0.317	0.492	0.085
	569.41	40.68	41.242	38.554	36.152	30.121	25.242	19.096	14.551	10.698	8.43	6.52	4.878	3.681	3.045	2.391	1.661	1.118	0.81	0.496	0.313	0.491	0.094
	570.18	40.529	41.256	38.463	36.022	30.071	25.039	19.064	14.511	10.645	8.419	6.508	4.859	3.667	3.023	2.379	1.651	1.131	0.788	0.5	0.305	0.498	0.097
	570.95	40.809	41.331	38.574	36.076	30.126	25.141	19.159	14.524	10.691	8.42	6.503	4.853	3.652	3.042	2.387	1.65	1.13	0.788	0.508	0.314	0.503	0.088
	571.72	40.705	41.243	38.466	36.077	30.094	25.119	19.065	14.489	10.662	8.403	6.481	4.868	3.667	3.026	2.372	1.652	1.105	0.785	0.513	0.306	0.484	0.088
	572.49	40.561	41.179	38.392	35.907	29.914	24.993	18.939	14.452	10.625	8.334	6.435	4.85	3.642	3.007	2.359	1.642	1.127	0.798	0.49	0.316	0.51	0.093
	573.27	40.445	40.909	38.204	35.79	29.772	24.838	18.893	14.359	10.551	8.313	6.433	4.779	3.612	2.981	2.343	1.629	1.098	0.78	0.492	0.301	0.484	0.083
	574.04	40.324	40.957	38.225	35.698	29.814	24.796	18.847	14.372	10.494	8.3	6.409	4.809	3.615	2.99	2.337	1.613	1.092	0.784	0.495	0.31	0.474	0.085
	574.81	40.347	40.859	38.173	35.655	29.712	24.766	18.771	14.269	10.489	8.234	6.373	4.801	3.603	2.982	2.367	1.644	1.115	0.776	0.501	0.31	0.488	0.094
	575.58	40.134	40.784	38.008	35.522	29.589	24.656	18.771	14.267	10.443	8.226	6.351	4.758	3.595	2.954	2.332	1.625	1.088	0.776	0.487	0.305	0.485	0.085
	576.35	40.22	40.735	37.949	35.591	29.62	24.661	18.787	14.226	10.447	8.254	6.376	4.772	3.607	2.963	2.347	1.62	1.104	0.785	0.501	0.324	0.496	0.096
	577.13	40.02	40.587	37.85	35.348	29.492	24.558	18.602	14.143	10.376	8.197	6.318	4.738	3.565	2.956	2.317	1.615	1.106	0.783	0.497	0.312	0.486	0.091
	577.9	39.848	40.418	37.697	35.253	29.341	24.416	18.515	14.06	10.332	8.147	6.266	4.7	3.556	2.939	2.32	1.604	1.076	0.764	0.479	0.316	0.484	0.083
	578.67	39.729	40.38	37.534	35.207	29.265	24.296	18.475	14.037	10.246	8.094	6.24	4.701	3.53	2.921	2.263	1.589	1.064	0.753	0.469	0.295	0.463	0.079
	579.44	39.569	40.203	37.377	34.974	29.074	24.184	18.39	13.995	10.224	8.045	6.206	4.679	3.528	2.905	2.271	1.591	1.068	0.753	0.48	0.3	0.471	0.088
	580.21	39.421	39.917	37.199	34.832	28.912	24.06	18.293	13.885	10.151	7.999	6.195	4.656	3.504	2.905	2.266	1.577	1.066	0.76	0.483	0.3	0.478	0.09
	580.98	39.318	39.916	37.132	34.701	28.869	24.022	18.193	13.836	10.144	7.984	6.117	4.61	3.483	2.881	2.26	1.582	1.077	0.755	0.492	0.302	0.462	0.097
	581.75	39.179	39.666	37.026	34.487	28.743	23.86	18.099	13.752	10.074	7.929	6.113	4.59	3.462	2.861	2.226	1.571	1.065	0.726	0.48	0.295	0.46	0.079
	582.53	39.12	39.691	36.92	34.48	28.655	23.856	18.103	13.718	10.062	7.939	6.103	4.575	3.437	2.845	2.249	1.568	1.046	0.736	0.469	0.303	0.473	0.086
	583.3	39.092	39.588	36.898	34.446	28.685	23.845	18.009	13.708	10.09	7.908	6.1	4.574	3.452	2.873	2.231	1.578	1.063	0.754	0.477	0.305	0.476	0.099
	584.07	39.204	39.575	37.035	34.503	28.731	23.836	18.053	13.731	10.058	7.915	6.107	4.596	3.464	2.856	2.232	1.569	1.046	0.737	0.486	0.298	0.475	0.091
	584.84	39.066	39.609	36.894	34.403	28.629	23.786	17.958	13.626	10.028	7.909	6.074	4.533	3.424	2.826	2.23	1.543	1.044	0.739	0.46	0.268	0.456	0.083
	585.61	38.931	39.521	36.858	34.367	28.536	23.71	17.979	13.645	9.996	7.89	6.077	4.559	3.442	2.83	2.22	1.544	1.049	0.743	0.477	0.297	0.462	0.096
	586.38	38.864	39.38	36.724	34.201	28.429	23.579	17.874	13.565	9.928	7.804	6.007	4.529	3.373	2.818	2.197	1.531	1.03	0.721	0.469	0.29	0.45	0.087
	587.15	38.751	39.342	36.608	34.134	28.381	23.524	17.784	13.521	9.902	7.814	6.01	4.53	3.385	2.809	2.194	1.541	1.041	0.729	0.46	0.305	0.446	0.089
	587.92	38.681	39.272	36.598	34.082	28.269	23.462	17.782	13.456	9.89	7.793	5.987	4.49	3.365	2.769	2.204	1.534	1.032	0.722	0.461	0.279	0.45	0.078
	588.69	38.702	39.143	36.399	34.07	28.197	23.388	17.731	13.409	9.845	7.739	5.937	4.461	3.351	2.774	2.161	1.524	1.016	0.725	0.448	0.286	0.452	0.082
	589.46	38.543	39.033	36.317	33.903	28.149	23.291	17.604	13.354	9.801	7.723	5.924	4.465	3.362	2.76	2.177	1.519	1.008	0.715	0.452	0.279	0.445	0.079
	590.23	38.331	38.872	36.22	33.773	27.977	23.245	17.591	13.33	9.754	7.695	5.937	4.418	3.34	2.751	2.163	1.524	1.027	0.744	0.471	0.288	0.45	0.09
	591	38.275	38.786	36.163	33.617	27.871	23.161	17.527	13.337	9.721	7.665	5.9	4.43	3.327	2.745	2.152	1.496	1.01	0.721	0.448	0.281	0.447	0.089
	591.77	38.23	38.764	36.09	33.627	27.875	23.19	17.489	13.283	9.72	7.634	5.899	4.424	3.336	2.743	2.149	1.509	1.011	0.709	0.463	0.282	0.445	0.088
	592.54	38.125	38.673	35.958	33.437	27.735	23.004	17.42	13.149	9.653	7.605	5.843	4.408	3.294	2.718	2.135	1.505	0.999	0.718	0.447	0.284	0.445	0.078
	593.31	38.02	38.523	35.79	33.388	27.648	23.01	17.297	13.216	9.645	7.564	5.858	4.391	3.286	2.726	2.144	1.482	1.013	0.713	0.448	0.279	0.447	0.092
	594.08	37.94	38.405	35.67	33.249	27.579	22.902	17.238	13.122	9.617	7.551	5.851	4.372	3.287	2.712	2.133	1.491	1.002	0.706	0.461	0.281	0.443	0.087
	594.85	37.823	38.264	35.589	33.119	27.434	22.81	17.192	13.1	9.55	7.514	5.804	4.349	3.282	2.704	2.103	1.495	1.007	0.71	0.451	0.279	0.442	0.09
	595.62	37.861	38.406	35.803	33.154	27.529	22.873	17.231	13.113	9.565	7.523	5.811	4.365	3.274	2.705	2.107	1.487	0.991	0.708	0.463	0.288	0.445	0.094
	596.39	37.768	38.241	35.584	33.114	27.429	22.795	17.158	13.029	9.518	7.516	5.737	4.329	3.249	2.678	2.089	1.48	0.992	0.7	0.433	0.266	0.433	0.077
	597.16	37.484	37.994	35.341	32.885	27.248	22.632	17.034	12.946	9.466	7.434	5.718	4.288	3.226	2.676	2.094	1.447	0.973	0.706	0.447	0.279	0.44	0.085
	597.93	37.57	38.063	35.405	32.887	27.233	22.608	17.055	12.917	9.457	7.411	5.72	4.307	3.236	2.671	2.098	1.464	0.99	0.698	0.446	0.276	0.434	0.084
	598.7	37.491	37.965	35.262	32.875	27.25	22.525	17.006	12.899	9.378	7.378	5.709	4.28	3.226	2.655	2.092	1.436	0.982	0.696	0.436	0.289	0.444	0.086
	599.47	37.362	37.83	35.167	32.712	27.039	22.48	16.942	12.855	9.397	7.384	5.68	4.261	3.201	2.639	2.073	1.457	0.966	0.69	0.439	0.272	0.423	0.075
	600.24	37.264	37.763	35.073	32.625	27.057	22.407	16.898	12.809	9.387	7.361	5.672	4.265	3.2	2.65	2.079	1.451	0.965	0.695	0.437	0.27	0.434	0.083
	601.01	37.294	37.854	35.141	32.607	27.014	22.431	16.9	12.827	9.336	7.385	5.654	4.26	3.2	2.64	2.052	1.438	0.982	0.697	0.444	0.274	0.437	0.079
	601.78	37.242	37.747	35.014	32.543	26.949	22.352	16.818	12.79	9.335	7.322	5.604	4.253	3.195	2.627	2.072	1.443	0.971	0.685	0.435	0.27	0.426	0.09
	602.55	37.019	37.512	34.778	32.432	26.813	22.154	16.716	12.717	9.293	7.289	5.626	4.222	3.182	2.608	2.05	1.435	0.97	0.692	0.446	0.264	0.434	0.079
	603.31	36.968	37.48	34.763	32.324	26.756	22.178	16.676	12.647	9.226	7.279	5.609	4.212	3.164	2.597	2.05	1.438	0.979	0.671	0.435	0.267	0.428	0.083
	604.08	36.929	37.32	34.75	32.263	26.712	22.169	16.693	12.633	9.241	7.271	5.604	4.203	3.162	2.61	2.046	1.42	0.953	0.672	0.434	0.27	0.43	0.083
	604.85	37.001	37.438	34.732	32.274	26.731	22.169	16.66	12.611	9.237	7.265	5.589	4.211	3.156	2.615	2.05	1.439	0.975	0.695	0.435	0.276	0.427	0.077
	605.62	36.922	37.332	34.684	32.188	26.614	22.016	16.548	12.564	9.185	7.228	5.552	4.188	3.16	2.604	2.045	1.418	0.965	0.695	0.438	0.271	0.435	0.091
	606.39	36.821	37.259	34.488	32.061	26.491	21.96	16.488	12.565	9.149	7.216	5.566	4.177	3.145	2.606	2.028	1.425	0.972	0.676	0.429	0.274	0.422	0.089
	607.16	36.799	37.229	34.602	32.125	26.572	21.957	16.528	12.556	9.165	7.194	5.528	4.162	3.118	2.591	2.029	1.429	0.941	0.679	0.439	0.264	0.424	0.087
	607.93	36.71	37.204	34.495	32.056	26.41	21.934	16.469	12.479	9.134	7.18	5.527	4.136	3.109	2.579	2.031	1.399	0.95	0.677	0.438	0.265	0.42	0.081
	608.7	36.523	36.911	34.277	31.829	26.352	21.737	16.365	12.444	9.081	7.124	5.49	4.102	3.089	2.563	2.008	1.404	0.94	0.674	0.428	0.27	0.423	0.093
	609.46	36.461	36.936	34.214	31.733	26.234	21.741	16.326	12.377	9.045	7.088	5.478	4.134	3.112	2.537	1.993	1.395	0.946	0.667	0.428	0.264	0.424	0.085
	610.23	36.288	36.823	34.191	31.777	26.164	21.653	16.34	12.338	9.041	7.075	5.44	4.097	3.079	2.553	1.99	1.396	0.968	0.657	0.43	0.265	0.421	0.091
	611	36.457	36.862	34.172	31.73	26.179	21.658	16.269	12.366	9.019	7.085	5.477	4.084	3.092	2.524	1.988	1.393	0.937	0.665	0.421	0.265	0.418	0.083
	611.77	36.423	36.807	34.205	31.683	26.153	21.659	16.308	12.354	8.99	7.068	5.451	4.104	3.076	2.542	1.987	1.387	0.943	0.656	0.437	0.268	0.413	0.078
	612.54	36.241	36.742	34.052	31.583	26.094	21.562	16.25	12.296	8.98	7.07	5.455	4.084	3.067	2.523	1.992	1.384	0.949	0.666	0.431	0.266	0.417	0.095
	613.3	36.264	36.645	34.056	31.619	26.036	21.578	16.228	12.27	8.975	7.023	5.425	4.041	3.049	2.517	1.975	1.376	0.929	0.659	0.413	0.259	0.411	0.079
	614.07	36.175	36.669	33.912	31.517	25.998	21.513	16.175	12.239	8.99	7.009	5.42	4.069	3.076	2.522	1.988	1.387	0.934	0.661	0.439	0.268	0.422	0.09
	614.84	35.994	36.4	33.799	31.351	25.812	21.389	16.057	12.158	8.903	6.976	5.378	4.025	3.029	2.504	1.966	1.361	0.922	0.652	0.409	0.252	0.406	0.084
	615.61	35.854	36.336	33.649	31.303	25.765	21.3	16.003	12.136	8.878	6.934	5.348	4.014	3.039	2.476	1.962	1.379	0.921	0.649	0.422	0.262	0.407	0.088
	616.37	35.869	36.216	33.59	31.186	25.682	21.308	15.996	12.143	8.815	6.913	5.356	4.013	3.02	2.477	1.948	1.364	0.918	0.651	0.406	0.269	0.404	0.087
	617.14	35.764	36.216	33.517	31.112	25.653	21.223	15.889	12.08	8.824	6.921	5.337	3.992	3.005	2.472	1.95	1.362	0.922	0.65	0.417	0.259	0.413	0.078
	617.91	35.732	36.139	33.479	31.057	25.587	21.132	15.895	12.05	8.794	6.888	5.306	3.968	2.975	2.47	1.909	1.356	0.907	0.64	0.415	0.258	0.404	0.076
	618.68	35.748	36.193	33.529	31.045	25.626	21.176	15.878	12.051	8.791	6.912	5.321	3.972	2.996	2.473	1.93	1.347	0.896	0.644	0.401	0.259	0.415	0.079
	619.44	35.893	36.278	33.608	31.179	25.658	21.206	15.922	12.102	8.808	6.918	5.312	4.008	3.002	2.486	1.93	1.349	0.917	0.649	0.403	0.262	0.394	0.074
	620.21	35.838	36.311	33.62	31.198	25.646	21.181	15.884	12.105	8.812	6.911	5.314	3.974	2.981	2.491	1.921	1.352	0.924	0.649	0.414	0.255	0.416	0.081
	620.98	35.661	36.076	33.458	30.994	25.497	21.051	15.826	12.032	8.732	6.883	5.277	3.967	2.986	2.467	1.94	1.354	0.914	0.65	0.408	0.251	0.41	0.084
	621.75	35.524	35.939	33.32	30.836	25.391	20.978	15.727	11.955	8.702	6.84	5.256	3.958	2.966	2.458	1.93	1.347	0.902	0.646	0.41	0.254	0.402	0.085
	622.51	35.541	35.906	33.294	30.849	25.355	20.996	15.747	11.918	8.682	6.804	5.26	3.932	2.953	2.437	1.911	1.321	0.906	0.624	0.397	0.25	0.396	0.076
	623.28	35.499	35.863	33.258	30.818	25.362	20.94	15.713	11.923	8.697	6.809	5.242	3.931	2.975	2.436	1.914	1.346	0.897	0.638	0.406	0.248	0.405	0.081
	624.05	35.345	35.745	33.144	30.724	25.197	20.888	15.686	11.858	8.631	6.804	5.228	3.936	2.945	2.425	1.898	1.344	0.902	0.63	0.404	0.247	0.4	0.087
	624.81	35.24	35.644	33.015	30.604	25.145	20.777	15.597	11.819	8.624	6.759	5.217	3.903	2.949	2.424	1.9	1.333	0.901	0.634	0.395	0.258	0.392	0.086
	625.58	35.179	35.576	32.993	30.531	25.133	20.733	15.544	11.802	8.62	6.717	5.223	3.89	2.936	2.424	1.896	1.315	0.897	0.627	0.408	0.255	0.393	0.089
	626.35	35.16	35.592	32.943	30.533	25.118	20.785	15.518	11.819	8.618	6.722	5.21	3.896	2.928	2.398	1.907	1.321	0.898	0.637	0.395	0.253	0.391	0.087
	627.11	35.276	35.633	32.973	30.563	25.128	20.714	15.54	11.763	8.593	6.722	5.18	3.886	2.923	2.412	1.881	1.308	0.903	0.639	0.396	0.247	0.391	0.078
	627.88	35.216	35.576	32.915	30.494	25.138	20.751	15.557	11.808	8.57	6.733	5.165	3.894	2.91	2.39	1.876	1.323	0.887	0.625	0.397	0.247	0.387	0.085
	628.65	35.111	35.506	32.82	30.463	24.954	20.64	15.464	11.716	8.545	6.699	5.171	3.844	2.915	2.408	1.873	1.314	0.886	0.63	0.405	0.251	0.41	0.085
	629.41	35.057	35.384	32.776	30.336	24.877	20.602	15.412	11.693	8.512	6.682	5.13	3.843	2.915	2.374	1.859	1.306	0.884	0.621	0.393	0.243	0.388	0.079
	630.18	34.954	35.285	32.622	30.199	24.782	20.471	15.286	11.619	8.47	6.656	5.124	3.833	2.896	2.386	1.858	1.312	0.88	0.622	0.398	0.249	0.4	0.081
	630.94	34.916	35.26	32.591	30.168	24.769	20.478	15.327	11.621	8.446	6.623	5.094	3.82	2.877	2.389	1.855	1.29	0.874	0.614	0.401	0.244	0.377	0.076
	631.71	34.899	35.292	32.628	30.17	24.851	20.451	15.342	11.605	8.446	6.603	5.106	3.82	2.887	2.356	1.868	1.299	0.882	0.622	0.403	0.248	0.4	0.08
	632.48	34.738	35.132	32.492	30.07	24.676	20.41	15.253	11.557	8.394	6.595	5.089	3.794	2.87	2.351	1.849	1.275	0.869	0.614	0.391	0.242	0.387	0.079
	633.24	34.786	35.173	32.546	30.091	24.665	20.41	15.294	11.594	8.443	6.58	5.083	3.807	2.879	2.372	1.856	1.293	0.874	0.621	0.393	0.244	0.397	0.091
	634.01	34.695	35.077	32.479	29.995	24.571	20.391	15.242	11.543	8.376	6.589	5.103	3.807	2.867	2.337	1.851	1.287	0.864	0.61	0.391	0.251	0.388	0.084
	634.77	34.512	34.874	32.283	29.843	24.511	20.245	15.143	11.492	8.375	6.542	5.046	3.782	2.836	2.35	1.845	1.279	0.856	0.611	0.394	0.249	0.387	0.078
	635.54	34.57	34.936	32.28	29.86	24.442	20.257	15.12	11.49	8.326	6.533	5.009	3.775	2.844	2.352	1.833	1.281	0.865	0.618	0.388	0.246	0.387	0.081
	636.3	34.481	34.961	32.366	29.856	24.456	20.226	15.168	11.439	8.335	6.527	5.047	3.782	2.844	2.338	1.835	1.281	0.862	0.61	0.395	0.24	0.378	0.087
	637.07	34.396	34.854	32.215	29.742	24.434	20.162	15.071	11.422	8.32	6.498	5.011	3.76	2.825	2.331	1.827	1.273	0.863	0.607	0.395	0.241	0.379	0.082
	637.84	34.422	34.824	32.177	29.717	24.354	20.154	15.053	11.382	8.313	6.476	5.019	3.747	2.814	2.327	1.827	1.261	0.867	0.608	0.394	0.249	0.377	0.079
	638.6	34.447	34.832	32.202	29.766	24.429	20.121	15.039	11.424	8.293	6.497	5.015	3.724	2.836	2.316	1.826	1.262	0.848	0.594	0.386	0.238	0.368	0.079
	639.37	34.453	34.778	32.167	29.727	24.36	20.088	15.025	11.39	8.277	6.495	4.998	3.737	2.81	2.323	1.821	1.267	0.855	0.604	0.384	0.241	0.382	0.076
	640.13	34.271	34.699	32.031	29.626	24.269	20.054	14.978	11.326	8.252	6.445	4.969	3.72	2.801	2.322	1.812	1.256	0.863	0.612	0.393	0.246	0.384	0.08
	640.9	34.327	34.63	32.034	29.577	24.2	20.02	14.955	11.344	8.25	6.454	4.973	3.749	2.798	2.319	1.813	1.266	0.838	0.609	0.393	0.249	0.384	0.085
	641.66	34.293	34.624	31.96	29.573	24.167	19.962	14.915	11.288	8.24	6.468	4.959	3.718	2.795	2.309	1.808	1.269	0.846	0.602	0.388	0.243	0.376	0.084
	642.43	34.307	34.618	31.987	29.491	24.214	19.997	14.957	11.339	8.212	6.459	4.961	3.72	2.781	2.294	1.806	1.268	0.845	0.61	0.377	0.24	0.371	0.081
	643.19	34.327	34.576	31.931	29.539	24.196	19.978	14.881	11.297	8.198	6.451	4.972	3.695	2.779	2.287	1.798	1.248	0.838	0.596	0.386	0.234	0.375	0.077
	643.96	34.092	34.431	31.744	29.393	24.098	19.862	14.829	11.206	8.169	6.388	4.921	3.686	2.761	2.287	1.78	1.254	0.845	0.594	0.385	0.243	0.378	0.078
	644.72	34.129	34.458	31.852	29.387	24.038	19.898	14.811	11.215	8.166	6.389	4.913	3.671	2.774	2.278	1.78	1.252	0.842	0.593	0.371	0.235	0.375	0.075
	645.49	34.065	34.424	31.798	29.382	24.038	19.838	14.802	11.214	8.133	6.369	4.917	3.667	2.749	2.277	1.789	1.246	0.845	0.589	0.376	0.238	0.377	0.076
	646.25	33.867	34.344	31.685	29.187	23.958	19.746	14.714	11.19	8.094	6.335	4.907	3.676	2.744	2.265	1.773	1.24	0.837	0.591	0.381	0.237	0.371	0.086
	647.01	33.718	34.083	31.511	29.06	23.802	19.619	14.651	11.115	8.078	6.298	4.862	3.654	2.739	2.26	1.785	1.23	0.831	0.584	0.386	0.232	0.37	0.079
	647.78	33.622	33.917	31.4	28.976	23.679	19.538	14.588	11.071	8.016	6.286	4.842	3.627	2.728	2.235	1.752	1.231	0.83	0.588	0.374	0.235	0.377	0.075
	648.54	33.478	33.824	31.297	28.82	23.606	19.475	14.561	11.004	8.004	6.277	4.808	3.595	2.704	2.226	1.741	1.219	0.818	0.575	0.367	0.227	0.357	0.072
	649.31	33.642	34.023	31.431	28.928	23.667	19.562	14.579	11.057	8.001	6.275	4.838	3.629	2.74	2.229	1.75	1.221	0.816	0.57	0.365	0.226	0.368	0.073
	650.07	33.729	34.041	31.455	28.995	23.701	19.585	14.634	11.077	8.009	6.28	4.842	3.627	2.712	2.245	1.773	1.227	0.844	0.589	0.378	0.238	0.362	0.08
	650.84	33.532	33.955	31.25	28.843	23.621	19.497	14.497	10.994	7.971	6.255	4.812	3.606	2.702	2.243	1.746	1.229	0.819	0.587	0.363	0.234	0.368	0.071
	651.6	33.346	33.706	31.081	28.702	23.475	19.341	14.414	10.909	7.942	6.222	4.783	3.596	2.71	2.231	1.748	1.221	0.823	0.579	0.383	0.241	0.374	0.086
	652.36	33.249	33.667	30.962	28.617	23.386	19.29	14.399	10.889	7.896	6.184	4.775	3.583	2.679	2.223	1.73	1.209	0.823	0.58	0.372	0.24	0.373	0.087
	653.13	33.323	33.677	31.023	28.665	23.509	19.323	14.382	10.915	7.898	6.208	4.762	3.564	2.69	2.207	1.732	1.215	0.82	0.573	0.369	0.233	0.359	0.084
	653.89	33.233	33.54	30.946	28.527	23.354	19.262	14.356	10.849	7.901	6.173	4.77	3.557	2.678	2.203	1.719	1.212	0.802	0.57	0.366	0.227	0.359	0.075
	654.65	33.214	33.54	30.91	28.505	23.304	19.215	14.34	10.845	7.879	6.176	4.751	3.565	2.677	2.185	1.72	1.203	0.819	0.57	0.369	0.228	0.372	0.081
	655.42	33.265	33.582	30.908	28.534	23.336	19.244	14.323	10.862	7.871	6.168	4.725	3.581	2.681	2.216	1.717	1.218	0.818	0.576	0.371	0.241	0.373	0.084
	656.18	33.283	33.611	30.957	28.615	23.349	19.229	14.311	10.854	7.874	6.149	4.742	3.547	2.683	2.198	1.736	1.197	0.804	0.57	0.375	0.229	0.365	0.082
	656.94	32.968	33.295	30.664	28.366	23.099	19.075	14.172	10.739	7.773	6.087	4.713	3.538	2.655	2.177	1.699	1.179	0.801	0.569	0.361	0.231	0.352	0.074
	657.71	32.921	33.203	30.645	28.212	23.082	19.044	14.151	10.717	7.752	6.094	4.693	3.503	2.643	2.174	1.703	1.19	0.794	0.571	0.356	0.229	0.367	0.076
	658.47	32.885	33.19	30.596	28.211	23.033	18.998	14.146	10.715	7.774	6.072	4.678	3.496	2.631	2.162	1.701	1.188	0.788	0.554	0.359	0.219	0.353	0.074
	659.23	32.875	33.073	30.613	28.231	23.003	18.962	14.089	10.688	7.765	6.068	4.675	3.509	2.631	2.162	1.687	1.193	0.79	0.562	0.356	0.226	0.357	0.078
	660	32.774	33.041	30.53	28.086	22.942	18.928	14.074	10.676	7.738	6.05	4.667	3.489	2.651	2.168	1.711	1.185	0.808	0.567	0.365	0.223	0.362	0.079
	660.76	32.742	33.07	30.503	28.083	22.885	18.91	14.055	10.636	7.718	6.043	4.633	3.477	2.623	2.158	1.692	1.172	0.791	0.56	0.353	0.217	0.358	0.072
	661.52	32.658	32.917	30.438	28.009	22.832	18.816	14.061	10.625	7.693	6.014	4.64	3.473	2.603	2.144	1.692	1.182	0.792	0.567	0.359	0.219	0.357	0.081
	662.29	32.842	33.038	30.515	28.08	22.914	18.866	14.031	10.644	7.7	6.053	4.664	3.493	2.608	2.158	1.695	1.184	0.802	0.559	0.345	0.223	0.362	0.078
	663.05	32.727	33.027	30.481	27.992	22.864	18.832	14.022	10.652	7.663	6.032	4.632	3.476	2.622	2.156	1.677	1.17	0.788	0.554	0.357	0.214	0.351	0.073
	663.81	32.686	33.005	30.407	27.922	22.85	18.818	14.002	10.592	7.677	6.001	4.618	3.474	2.583	2.129	1.672	1.164	0.78	0.55	0.352	0.228	0.352	0.068
	664.57	32.709	33.065	30.439	28.039	22.814	18.83	13.978	10.604	7.675	6.022	4.618	3.445	2.609	2.137	1.672	1.164	0.785	0.55	0.351	0.211	0.352	0.072
	665.34	32.709	32.992	30.339	27.996	22.788	18.812	13.983	10.589	7.664	6.007	4.612	3.468	2.589	2.127	1.683	1.162	0.789	0.557	0.35	0.224	0.352	0.075
	666.1	32.454	32.742	30.167	27.781	22.658	18.661	13.842	10.507	7.614	5.944	4.581	3.44	2.571	2.137	1.652	1.168	0.789	0.552	0.342	0.211	0.344	0.075
	666.86	32.348	32.667	30.001	27.653	22.595	18.585	13.798	10.428	7.558	5.958	4.564	3.43	2.576	2.106	1.658	1.155	0.782	0.543	0.353	0.225	0.349	0.075
	667.62	32.258	32.563	30	27.584	22.479	18.515	13.723	10.386	7.517	5.912	4.543	3.405	2.558	2.096	1.652	1.153	0.773	0.55	0.349	0.222	0.348	0.078
	668.39	32.339	32.545	29.989	27.627	22.482	18.517	13.735	10.418	7.52	5.909	4.532	3.404	2.555	2.101	1.64	1.147	0.784	0.538	0.344	0.226	0.34	0.069
	669.15	32.332	32.609	30.044	27.625	22.522	18.553	13.763	10.438	7.542	5.923	4.546	3.412	2.559	2.104	1.641	1.152	0.774	0.545	0.351	0.22	0.345	0.074
	669.91	32.342	32.605	30.024	27.661	22.523	18.571	13.735	10.432	7.542	5.898	4.548	3.395	2.552	2.113	1.648	1.149	0.766	0.552	0.351	0.213	0.341	0.075
	670.67	32.362	32.669	30.103	27.624	22.528	18.551	13.742	10.439	7.551	5.893	4.54	3.414	2.562	2.097	1.644	1.149	0.775	0.547	0.351	0.218	0.341	0.076
	671.44	32.332	32.57	30.095	27.611	22.498	18.52	13.749	10.41	7.525	5.87	4.537	3.39	2.557	2.096	1.645	1.147	0.781	0.541	0.342	0.215	0.343	0.073
	672.2	32.173	32.442	29.963	27.46	22.386	18.459	13.682	10.385	7.476	5.904	4.527	3.385	2.526	2.094	1.641	1.143	0.771	0.544	0.345	0.219	0.343	0.076
	672.96	31.983	32.247	29.737	27.299	22.282	18.323	13.59	10.315	7.479	5.833	4.493	3.346	2.524	2.077	1.636	1.128	0.764	0.539	0.35	0.217	0.337	0.078
	673.72	31.788	32.019	29.528	27.117	22.057	18.151	13.467	10.197	7.399	5.792	4.462	3.337	2.495	2.059	1.613	1.127	0.766	0.529	0.343	0.219	0.337	0.076
	674.48	31.498	31.746	29.275	26.906	21.87	18.054	13.374	10.142	7.323	5.765	4.415	3.312	2.49	2.041	1.601	1.109	0.752	0.534	0.338	0.212	0.339	0.076
	675.24	31.515	31.828	29.334	26.932	21.911	18.062	13.369	10.145	7.331	5.736	4.429	3.31	2.479	2.047	1.605	1.125	0.757	0.542	0.338	0.212	0.337	0.078
	676.01	31.707	31.975	29.503	27.033	22.015	18.095	13.445	10.169	7.367	5.759	4.439	3.315	2.505	2.047	1.6	1.13	0.756	0.535	0.335	0.212	0.34	0.07
	676.77	31.721	32.092	29.473	27.09	22.054	18.13	13.449	10.176	7.359	5.768	4.451	3.336	2.506	2.057	1.609	1.128	0.762	0.546	0.349	0.221	0.342	0.083
	677.53	31.632	31.962	29.413	27.073	21.999	18.053	13.419	10.173	7.335	5.753	4.436	3.316	2.493	2.034	1.608	1.13	0.763	0.531	0.346	0.214	0.337	0.078
	678.29	31.592	31.909	29.332	26.963	21.891	18.035	13.394	10.127	7.347	5.738	4.416	3.301	2.466	2.035	1.595	1.115	0.757	0.524	0.333	0.208	0.332	0.07
	679.05	31.504	31.865	29.284	26.916	21.892	18.012	13.371	10.094	7.342	5.706	4.419	3.281	2.484	2.034	1.588	1.115	0.764	0.528	0.344	0.215	0.335	0.076
	679.81	31.57	31.869	29.292	26.935	21.922	18.019	13.38	10.106	7.329	5.718	4.413	3.325	2.473	2.038	1.597	1.111	0.759	0.535	0.34	0.213	0.344	0.078
	680.57	31.485	31.838	29.194	26.862	21.874	17.952	13.34	10.064	7.317	5.697	4.382	3.291	2.472	2.027	1.587	1.104	0.754	0.531	0.335	0.213	0.341	0.079
	681.33	31.318	31.687	29.012	26.74	21.714	17.886	13.245	10.019	7.256	5.684	4.361	3.269	2.466	2.02	1.59	1.107	0.746	0.531	0.332	0.206	0.336	0.071
	682.09	31.291	31.604	29.03	26.707	21.679	17.891	13.23	10.017	7.248	5.673	4.359	3.294	2.462	2.009	1.583	1.093	0.751	0.53	0.344	0.216	0.336	0.085
	682.85	31.306	31.533	29	26.654	21.672	17.866	13.217	10.016	7.242	5.666	4.383	3.274	2.461	2.021	1.59	1.115	0.75	0.532	0.346	0.218	0.339	0.089
	683.62	31.316	31.61	29.044	26.705	21.684	17.84	13.229	10.04	7.254	5.681	4.349	3.27	2.462	2.016	1.577	1.102	0.748	0.526	0.339	0.216	0.335	0.078
	684.38	31.147	31.409	28.863	26.55	21.55	17.774	13.142	9.936	7.218	5.629	4.338	3.244	2.451	2.002	1.57	1.092	0.736	0.522	0.335	0.216	0.331	0.08
	685.14	30.954	31.189	28.753	26.385	21.414	17.644	13.088	9.875	7.138	5.584	4.308	3.211	2.407	1.997	1.554	1.087	0.729	0.513	0.331	0.202	0.333	0.072
	685.9	30.902	31.186	28.688	26.342	21.353	17.593	13.026	9.837	7.136	5.575	4.28	3.215	2.406	1.984	1.545	1.073	0.73	0.511	0.33	0.203	0.326	0.076
	686.66	30.902	31.159	28.668	26.297	21.346	17.556	12.991	9.848	7.103	5.563	4.297	3.195	2.405	1.98	1.555	1.083	0.731	0.521	0.332	0.206	0.326	0.08
	687.42	30.9	31.155	28.724	26.324	21.36	17.589	12.981	9.85	7.105	5.554	4.276	3.203	2.394	1.994	1.553	1.074	0.732	0.511	0.331	0.204	0.32	0.08
	688.18	30.886	31.143	28.71	26.311	21.32	17.529	13	9.86	7.099	5.576	4.284	3.212	2.405	1.978	1.568	1.087	0.726	0.515	0.328	0.209	0.331	0.08
	688.94	30.808	31.101	28.631	26.231	21.342	17.526	13.011	9.809	7.078	5.539	4.273	3.191	2.419	1.974	1.545	1.086	0.732	0.517	0.331	0.215	0.332	0.082
	689.7	30.771	30.993	28.594	26.132	21.283	17.452	12.936	9.791	7.058	5.527	4.262	3.188	2.398	1.964	1.55	1.078	0.734	0.517	0.333	0.219	0.328	0.081
	690.46	30.609	30.893	28.457	26.046	21.208	17.361	12.86	9.713	7.037	5.491	4.226	3.164	2.381	1.961	1.539	1.072	0.733	0.511	0.332	0.21	0.334	0.086
	691.22	30.616	30.945	28.389	26.065	21.177	17.412	12.841	9.726	7.042	5.483	4.225	3.171	2.401	1.957	1.537	1.073	0.72	0.511	0.326	0.207	0.325	0.083
	691.98	30.61	30.95	28.399	26.023	21.117	17.367	12.857	9.714	7.013	5.48	4.245	3.147	2.377	1.948	1.537	1.065	0.721	0.512	0.321	0.204	0.322	0.075
	692.74	30.569	30.848	28.323	25.946	21.103	17.333	12.808	9.681	6.974	5.497	4.216	3.149	2.382	1.95	1.53	1.065	0.723	0.508	0.334	0.211	0.315	0.073
	693.5	30.441	30.724	28.192	25.867	20.997	17.282	12.747	9.649	6.961	5.461	4.195	3.137	2.357	1.933	1.529	1.063	0.721	0.506	0.322	0.202	0.325	0.079
	694.26	30.399	30.627	28.118	25.883	20.949	17.24	12.76	9.632	6.95	5.45	4.199	3.138	2.353	1.945	1.508	1.055	0.719	0.505	0.327	0.204	0.322	0.082
	695.02	30.381	30.647	28.09	25.869	20.948	17.251	12.74	9.629	6.94	5.45	4.187	3.126	2.357	1.929	1.508	1.06	0.712	0.506	0.329	0.211	0.319	0.085
	695.78	30.224	30.496	27.946	25.679	20.856	17.118	12.626	9.592	6.929	5.403	4.164	3.122	2.346	1.926	1.515	1.039	0.712	0.502	0.322	0.21	0.324	0.083
	696.54	30.151	30.372	27.832	25.64	20.758	17.06	12.572	9.565	6.899	5.391	4.144	3.104	2.342	1.926	1.522	1.055	0.721	0.511	0.326	0.206	0.32	0.085
	697.29	30.136	30.383	27.882	25.556	20.71	17.032	12.609	9.528	6.86	5.372	4.136	3.102	2.332	1.908	1.502	1.058	0.708	0.509	0.326	0.209	0.321	0.087
	698.05	29.987	30.226	27.733	25.496	20.618	16.984	12.54	9.481	6.861	5.367	4.122	3.094	2.312	1.92	1.488	1.04	0.708	0.498	0.324	0.201	0.322	0.083
	698.81	30.001	30.255	27.729	25.451	20.66	16.962	12.522	9.508	6.877	5.36	4.109	3.084	2.326	1.905	1.499	1.061	0.715	0.504	0.333	0.211	0.326	0.09
	699.57	29.967	30.169	27.742	25.408	20.605	16.906	12.53	9.489	6.832	5.347	4.121	3.081	2.323	1.903	1.492	1.041	0.704	0.493	0.319	0.204	0.323	0.088
	700.33	29.942	30.045	27.723	25.372	20.556	16.883	12.479	9.443	6.803	5.312	4.102	3.065	2.301	1.9	1.487	1.041	0.71	0.503	0.325	0.198	0.328	0.085
	701.09	29.794	29.992	27.632	25.257	20.511	16.821	12.433	9.419	6.795	5.3	4.083	3.039	2.321	1.885	1.496	1.034	0.703	0.5	0.323	0.208	0.33	0.095
	701.85	29.568	29.861	27.426	25.072	20.334	16.702	12.366	9.37	6.736	5.272	4.062	3.034	2.307	1.88	1.471	1.032	0.702	0.503	0.322	0.21	0.32	0.093
	702.61	29.634	29.882	27.442	25.147	20.384	16.735	12.354	9.353	6.761	5.291	4.073	3.055	2.287	1.879	1.473	1.034	0.711	0.5	0.322	0.206	0.327	0.088
	703.37	29.765	29.935	27.535	25.173	20.459	16.753	12.37	9.379	6.772	5.286	4.063	3.022	2.291	1.882	1.479	1.043	0.696	0.498	0.325	0.206	0.312	0.09
	704.12	29.628	29.852	27.528	25.138	20.417	16.703	12.333	9.336	6.736	5.262	4.052	3.039	2.279	1.884	1.46	1.031	0.704	0.497	0.322	0.205	0.315	0.089
	704.88	29.51	29.66	27.288	24.959	20.272	16.632	12.286	9.306	6.691	5.232	4.03	3.03	2.285	1.873	1.46	1.031	0.703	0.498	0.328	0.209	0.324	0.094
	705.64	29.427	29.714	27.26	24.934	20.204	16.558	12.256	9.272	6.696	5.231	4.022	3.002	2.267	1.857	1.459	1.03	0.676	0.485	0.312	0.201	0.315	0.08
	706.4	29.366	29.666	27.269	24.906	20.195	16.536	12.237	9.225	6.656	5.213	4.006	3.014	2.255	1.863	1.461	1.018	0.692	0.491	0.324	0.197	0.314	0.092
	707.16	29.386	29.605	27.162	24.886	20.192	16.561	12.224	9.228	6.674	5.192	4.015	3.002	2.259	1.871	1.466	1.029	0.702	0.502	0.328	0.219	0.323	0.101
	707.92	29.258	29.534	27.074	24.809	20.084	16.429	12.167	9.184	6.612	5.178	3.998	2.984	2.252	1.858	1.467	1.023	0.706	0.499	0.321	0.21	0.329	0.096
	708.67	29.265	29.462	27.009	24.763	20.043	16.433	12.13	9.176	6.64	5.166	3.995	2.985	2.243	1.848	1.445	1.019	0.689	0.486	0.315	0.209	0.314	0.092
	709.43	29.114	29.362	26.874	24.662	19.964	16.396	12.061	9.134	6.582	5.146	3.964	2.976	2.239	1.828	1.434	1.008	0.689	0.489	0.324	0.204	0.312	0.101
	710.19	28.99	29.237	26.734	24.523	19.835	16.317	12.003	9.077	6.545	5.12	3.933	2.95	2.226	1.82	1.437	1.003	0.686	0.485	0.316	0.209	0.311	0.088
	710.95	28.913	29.137	26.7	24.488	19.819	16.275	11.997	9.068	6.536	5.108	3.944	2.939	2.22	1.826	1.445	1.009	0.688	0.492	0.325	0.2	0.323	0.104
	711.71	28.851	29.069	26.593	24.422	19.783	16.216	11.944	9.028	6.518	5.113	3.925	2.928	2.216	1.831	1.435	1	0.685	0.497	0.316	0.209	0.314	0.105
	712.46	28.783	28.976	26.574	24.341	19.723	16.183	11.943	9.035	6.51	5.093	3.923	2.944	2.202	1.831	1.432	1.004	0.683	0.491	0.324	0.207	0.316	0.107
	713.22	28.711	28.861	26.441	24.279	19.618	16.087	11.887	8.969	6.468	5.067	3.886	2.918	2.203	1.798	1.434	0.995	0.676	0.49	0.317	0.204	0.314	0.107
	713.98	28.653	28.859	26.443	24.251	19.607	16.032	11.846	8.949	6.45	5.053	3.897	2.909	2.201	1.801	1.418	1.002	0.676	0.486	0.315	0.21	0.312	0.111
	714.74	28.696	28.852	26.546	24.288	19.661	16.07	11.883	8.973	6.46	5.044	3.908	2.921	2.19	1.801	1.418	0.996	0.68	0.491	0.314	0.212	0.314	0.111
	715.49	28.66	28.82	26.525	24.227	19.627	16.07	11.838	8.974	6.47	5.057	3.899	2.93	2.202	1.818	1.423	0.998	0.683	0.486	0.318	0.21	0.326	0.108
	716.25	28.492	28.748	26.403	24.184	19.507	16.021	11.836	8.919	6.441	5.031	3.869	2.911	2.187	1.796	1.41	1.002	0.687	0.492	0.324	0.213	0.324	0.12
	717.01	28.493	28.614	26.25	24.057	19.49	15.942	11.772	8.896	6.416	5.019	3.859	2.899	2.199	1.798	1.415	1.002	0.679	0.492	0.33	0.223	0.324	0.117
	717.77	28.413	28.628	26.269	23.995	19.443	15.889	11.738	8.882	6.421	5.001	3.856	2.896	2.18	1.795	1.416	0.99	0.686	0.485	0.328	0.217	0.324	0.121
	718.52	28.36	28.633	26.238	24.008	19.424	15.935	11.728	8.863	6.387	5.01	3.867	2.902	2.188	1.801	1.408	0.993	0.683	0.5	0.327	0.22	0.333	0.132
	719.28	28.286	28.482	26.166	23.906	19.379	15.851	11.662	8.835	6.391	4.981	3.841	2.884	2.172	1.797	1.413	1.002	0.69	0.496	0.33	0.222	0.324	0.13
	720.04	28.333	28.462	26.135	23.822	19.307	15.827	11.648	8.809	6.376	4.982	3.836	2.887	2.178	1.792	1.415	0.995	0.686	0.493	0.327	0.221	0.33	0.13
	720.79	28.365	28.504	26.205	23.929	19.313	15.875	11.671	8.842	6.357	4.976	3.837	2.896	2.182	1.787	1.419	1	0.68	0.503	0.336	0.219	0.332	0.142
	721.55	28.243	28.425	26.1	23.851	19.253	15.803	11.601	8.813	6.341	4.97	3.813	2.859	2.182	1.782	1.4	0.995	0.681	0.5	0.33	0.218	0.329	0.138
	722.31	28.027	28.24	25.849	23.631	19.162	15.7	11.523	8.731	6.281	4.916	3.803	2.845	2.159	1.776	1.393	1.003	0.696	0.5	0.34	0.227	0.334	0.151
	723.06	27.957	28.177	25.827	23.627	19.102	15.639	11.508	8.738	6.278	4.911	3.792	2.847	2.158	1.778	1.401	0.991	0.688	0.501	0.333	0.221	0.335	0.148
	723.82	28.02	28.307	25.934	23.657	19.112	15.722	11.536	8.717	6.287	4.927	3.795	2.853	2.174	1.782	1.393	0.998	0.694	0.501	0.342	0.233	0.345	0.159
	724.58	28.096	28.294	25.912	23.716	19.157	15.755	11.567	8.751	6.292	4.924	3.82	2.866	2.17	1.803	1.407	0.996	0.704	0.512	0.349	0.243	0.354	0.167
	725.33	28.008	28.242	25.847	23.651	19.132	15.674	11.515	8.731	6.295	4.942	3.816	2.862	2.168	1.791	1.417	0.99	0.704	0.512	0.355	0.24	0.347	0.178
	726.09	27.869	28.117	25.705	23.49	18.998	15.61	11.472	8.672	6.263	4.901	3.775	2.847	2.155	1.772	1.404	1.003	0.698	0.521	0.351	0.238	0.348	0.183
	726.85	27.735	27.875	25.515	23.395	18.905	15.547	11.383	8.632	6.249	4.87	3.759	2.828	2.149	1.783	1.415	1	0.706	0.518	0.362	0.257	0.366	0.191
	727.6	27.697	27.895	25.546	23.352	18.922	15.418	11.402	8.632	6.214	4.889	3.756	2.818	2.137	1.766	1.398	0.994	0.693	0.524	0.353	0.251	0.359	0.196
	728.36	27.723	27.907	25.487	23.376	18.885	15.444	11.378	8.626	6.221	4.867	3.75	2.83	2.149	1.775	1.408	0.995	0.7	0.522	0.366	0.257	0.362	0.204
	729.11	27.561	27.726	25.402	23.202	18.758	15.374	11.289	8.579	6.179	4.845	3.742	2.823	2.133	1.778	1.404	0.992	0.714	0.53	0.365	0.258	0.364	0.209
	729.87	27.455	27.648	25.341	23.168	18.721	15.331	11.296	8.575	6.189	4.845	3.739	2.827	2.148	1.785	1.415	1.017	0.714	0.534	0.38	0.267	0.381	0.222
	730.63	27.384	27.577	25.255	23.085	18.64	15.264	11.261	8.512	6.142	4.853	3.719	2.807	2.14	1.777	1.414	1.014	0.716	0.538	0.38	0.273	0.377	0.236
	731.38	27.228	27.379	25.114	22.958	18.542	15.206	11.208	8.459	6.115	4.802	3.71	2.804	2.119	1.777	1.407	1.004	0.723	0.547	0.378	0.277	0.38	0.247
	732.14	27.125	27.302	25.026	22.871	18.457	15.122	11.142	8.443	6.093	4.772	3.69	2.794	2.131	1.764	1.412	1.02	0.727	0.554	0.385	0.282	0.386	0.267
	732.89	27.063	27.238	24.966	22.804	18.428	15.106	11.12	8.436	6.086	4.779	3.687	2.791	2.132	1.762	1.395	1.021	0.729	0.552	0.396	0.294	0.387	0.273
	733.65	27.191	27.347	25.078	22.934	18.48	15.159	11.155	8.452	6.096	4.781	3.705	2.805	2.142	1.782	1.42	1.026	0.736	0.565	0.409	0.3	0.404	0.29
	734.4	27.216	27.384	25.076	22.945	18.568	15.176	11.18	8.491	6.119	4.841	3.719	2.832	2.149	1.798	1.438	1.039	0.757	0.583	0.426	0.312	0.412	0.318
	735.16	27.06	27.181	24.961	22.798	18.375	15.088	11.138	8.43	6.098	4.781	3.707	2.809	2.14	1.778	1.427	1.036	0.742	0.576	0.423	0.308	0.419	0.322
	735.92	26.859	27.07	24.764	22.685	18.319	15.038	11.065	8.375	6.067	4.757	3.693	2.793	2.128	1.795	1.433	1.043	0.76	0.586	0.435	0.319	0.425	0.338
	736.67	26.882	27.073	24.795	22.641	18.321	15.038	11.002	8.372	6.048	4.762	3.701	2.799	2.16	1.797	1.45	1.061	0.763	0.599	0.45	0.337	0.444	0.365
	737.43	26.863	27.066	24.796	22.679	18.277	15.003	11.025	8.383	6.061	4.774	3.702	2.813	2.154	1.813	1.463	1.064	0.769	0.602	0.449	0.339	0.45	0.378
	738.18	26.892	27.003	24.739	22.621	18.213	15.013	11.025	8.366	6.087	4.778	3.711	2.832	2.156	1.824	1.467	1.074	0.784	0.627	0.472	0.358	0.468	0.401
	738.94	26.839	27.047	24.724	22.653	18.265	14.99	11.05	8.365	6.099	4.773	3.727	2.851	2.17	1.838	1.468	1.085	0.797	0.644	0.479	0.371	0.474	0.424
	739.69	26.862	27.047	24.799	22.653	18.288	15.002	11.06	8.376	6.094	4.796	3.733	2.855	2.179	1.843	1.493	1.11	0.814	0.659	0.503	0.386	0.499	0.461
	740.45	26.749	26.98	24.619	22.521	18.202	14.933	11.007	8.403	6.079	4.809	3.728	2.848	2.198	1.851	1.507	1.119	0.83	0.681	0.507	0.407	0.517	0.487
	741.2	26.761	26.964	24.619	22.523	18.215	14.874	10.985	8.362	6.101	4.822	3.744	2.879	2.192	1.867	1.516	1.134	0.839	0.692	0.531	0.407	0.522	0.503
	741.96	26.61	26.744	24.462	22.405	18.128	14.791	10.958	8.353	6.069	4.775	3.737	2.879	2.198	1.863	1.519	1.142	0.856	0.7	0.547	0.434	0.539	0.551
	742.71	26.497	26.639	24.378	22.296	17.989	14.785	10.901	8.318	6.047	4.796	3.741	2.868	2.207	1.882	1.535	1.158	0.87	0.723	0.564	0.447	0.555	0.578
	743.46	26.366	26.558	24.306	22.233	17.965	14.742	10.88	8.278	6.05	4.792	3.76	2.87	2.226	1.895	1.557	1.175	0.885	0.738	0.577	0.466	0.576	0.606
	744.22	26.353	26.466	24.315	22.189	17.931	14.689	10.857	8.263	6.044	4.785	3.769	2.871	2.227	1.903	1.572	1.195	0.901	0.775	0.606	0.488	0.593	0.646
	744.97	26.477	26.581	24.402	22.314	18.02	14.739	10.926	8.326	6.097	4.828	3.789	2.922	2.269	1.94	1.602	1.225	0.928	0.798	0.638	0.505	0.63	0.696
	745.73	26.396	26.545	24.346	22.215	17.963	14.71	10.9	8.313	6.096	4.829	3.798	2.946	2.266	1.946	1.617	1.228	0.949	0.813	0.66	0.541	0.65	0.735
	746.48	26.279	26.389	24.174	22.082	17.875	14.648	10.839	8.282	6.062	4.827	3.799	2.941	2.293	1.988	1.631	1.267	0.983	0.842	0.681	0.558	0.668	0.776
	747.24	26.256	26.335	24.105	22.014	17.839	14.67	10.879	8.267	6.079	4.83	3.827	2.955	2.328	1.999	1.657	1.292	1.001	0.872	0.709	0.591	0.711	0.828
	747.99	26.221	26.353	24.139	22.043	17.876	14.674	10.865	8.306	6.104	4.876	3.829	2.979	2.328	2.034	1.693	1.326	1.027	0.901	0.746	0.614	0.729	0.891
	748.74	26.205	26.383	24.154	22.03	17.871	14.711	10.899	8.31	6.117	4.894	3.867	3.014	2.359	2.045	1.718	1.348	1.06	0.94	0.771	0.65	0.775	0.941
	749.5	26.123	26.267	24.105	21.989	17.81	14.66	10.874	8.324	6.132	4.901	3.911	3.041	2.395	2.092	1.758	1.379	1.103	0.968	0.811	0.676	0.806	1.006
	750.25	26.027	26.184	24.016	21.95	17.779	14.602	10.9	8.295	6.159	4.921	3.898	3.054	2.416	2.1	1.773	1.41	1.113	1.003	0.841	0.71	0.829	1.055
	751.01	25.982	26.108	23.988	21.888	17.717	14.565	10.825	8.312	6.153	4.946	3.925	3.077	2.441	2.158	1.819	1.438	1.169	1.06	0.881	0.748	0.881	1.124
	751.76	25.952	26.102	23.981	21.899	17.745	14.624	10.878	8.354	6.193	4.969	3.951	3.147	2.487	2.188	1.854	1.473	1.193	1.088	0.92	0.782	0.914	1.199
	752.51	25.858	26.096	23.92	21.877	17.721	14.579	10.865	8.351	6.216	4.998	3.997	3.155	2.519	2.238	1.894	1.529	1.246	1.152	0.966	0.826	0.972	1.288
	753.27	25.884	26.015	23.844	21.864	17.718	14.644	10.898	8.401	6.246	5.054	4.03	3.207	2.546	2.267	1.943	1.577	1.295	1.197	1.017	0.875	0.999	1.359
	754.02	25.991	26.152	23.962	21.934	17.818	14.705	10.943	8.462	6.311	5.064	4.099	3.249	2.595	2.335	1.986	1.617	1.329	1.248	1.067	0.931	1.063	1.455
	754.77	26.026	26.141	23.965	21.963	17.827	14.745	10.999	8.494	6.361	5.148	4.154	3.303	2.648	2.388	2.047	1.67	1.376	1.299	1.128	0.971	1.119	1.545
	755.53	25.896	26.101	23.935	21.913	17.751	14.685	10.978	8.515	6.347	5.147	4.152	3.348	2.711	2.42	2.083	1.701	1.44	1.353	1.169	1.022	1.16	1.639
	756.28	25.923	26.116	23.929	21.92	17.755	14.661	11.005	8.541	6.394	5.2	4.204	3.379	2.734	2.469	2.158	1.781	1.495	1.41	1.231	1.089	1.223	1.747
	757.03	25.831	26.048	23.799	21.834	17.707	14.673	11.007	8.54	6.446	5.226	4.246	3.43	2.781	2.512	2.202	1.819	1.541	1.479	1.308	1.157	1.281	1.855
	757.79	25.71	25.899	23.722	21.767	17.693	14.631	10.977	8.575	6.459	5.283	4.302	3.482	2.847	2.596	2.263	1.88	1.616	1.547	1.352	1.193	1.357	1.943
	758.54	25.713	25.852	23.767	21.756	17.697	14.661	11.046	8.603	6.483	5.313	4.37	3.552	2.894	2.641	2.321	1.946	1.646	1.606	1.413	1.255	1.402	2.068
	759.29	25.781	25.931	23.762	21.844	17.746	14.701	11.098	8.642	6.59	5.395	4.436	3.613	2.963	2.734	2.394	2.023	1.734	1.693	1.509	1.325	1.501	2.193
	760.05	25.767	25.898	23.716	21.771	17.79	14.658	11.066	8.684	6.624	5.428	4.461	3.658	3.018	2.787	2.457	2.083	1.798	1.771	1.565	1.397	1.553	2.314

## Sheet: Figure 4f
Figure 4f
		Strain	stress
		0.0072	-0.0144
		0.0079	0.0044
		0.0065	-0.0046
		0.0073	-0.0038
		0.0113	-0.0077
		0.0184	0.0064
		0.0362	0.0162
		0.0828	0.0144
		0.1541	-0.0077
		0.2217	-0.0069
		0.2674	-0.001
		0.2972	0.0087
		0.3234	0.0166
		0.352	0.0173
		0.3833	0.0108
		0.4146	0.0142
		0.4442	0.0128
		0.4716	0.0217
		0.4978	0.0184
		0.5233	0.0228
		0.5486	0.0262
		0.5741	0.0215
		0.6011	0.0248
		0.6301	0.0246
		0.6606	0.0343
		0.6907	0.0264
		0.719	0.0253
		0.7448	0.0281
		0.7693	0.0323
		0.7939	0.0307
		0.8192	0.0394
		0.8454	0.0269
		0.8735	0.0403
		0.9042	0.0341
		0.9368	0.0332
		0.9674	0.0346
		0.9942	0.0377
		1.0188	0.0393
		1.0433	0.0451
		1.0685	0.0421
		1.0941	0.0466
		1.1198	0.0328
		1.1464	0.045
		1.1754	0.0393
		1.2077	0.0462
		1.2414	0.0426
		1.2729	0.0455
		1.2996	0.0486
		1.3228	0.047
		1.3448	0.0414
		1.3671	0.0523
		1.3909	0.0528
		1.4175	0.0578
		1.4468	0.0583
		1.4784	0.0565
		1.5104	0.0568
		1.5408	0.0504
		1.5681	0.0569
		1.5931	0.0573
		1.6172	0.0544
		1.6408	0.0593
		1.6646	0.0661
		1.6892	0.0666
		1.7161	0.0758
		1.7462	0.0698
		1.7786	0.0768
		1.8113	0.0719
		1.8417	0.0694
		1.869	0.0739
		1.8941	0.0753
		1.9181	0.0721
		1.9418	0.0834
		1.9666	0.0722
		1.9933	0.0877
		2.0223	0.0791
		2.0533	0.0849
		2.0845	0.0822
		2.1138	0.0868
		2.141	0.0823
		2.1672	0.087
		2.1932	0.0836
		2.2186	0.0939
		2.2437	0.086
		2.2697	0.0999
		2.2979	0.0985
		2.3282	0.0976
		2.3589	0.092
		2.3882	0.0863
		2.4151	0.0956
		2.4398	0.1041
		2.4636	0.0964
		2.4876	0.1099
		2.5123	0.1055
		2.5383	0.1102
		2.566	0.102
		2.5954	0.1009
		2.6265	0.1121
		2.6572	0.1093
		2.6857	0.1106
		2.7119	0.1064
		2.7366	0.1034
		2.7606	0.1088
		2.785	0.1024
		2.8103	0.1076
		2.8381	0.1141
		2.8691	0.1111
		2.9014	0.1174
		2.9325	0.1175
		2.9608	0.1216
		2.9859	0.1259
		3.0091	0.1239
		3.0324	0.1251
		3.0563	0.1241
		3.0813	0.1258
		3.1082	0.1328
		3.138	0.1293
		3.1704	0.1338
		3.2026	0.1324
		3.2318	0.1323
		3.258	0.1337
		3.2826	0.1301
		3.3067	0.1359
		3.3314	0.134
		3.3577	0.1296
		3.3856	0.1376
		3.4155	0.138
		3.4467	0.1451
		3.478	0.1451
		3.5076	0.1397
		3.5344	0.1465
		3.5588	0.1461
		3.5822	0.1492
		3.6056	0.1483
		3.6298	0.142
		3.6554	0.1526
		3.6832	0.1476
		3.7141	0.1486
		3.7469	0.1569
		3.7779	0.1535
		3.8058	0.1503
		3.8315	0.1574
		3.8566	0.1526
		3.8815	0.1625
		3.9063	0.1616
		3.9317	0.1666
		3.9587	0.1685
		3.9885	0.1666
		4.0204	0.1721
		4.0521	0.1675
		4.0816	0.1653
		4.1077	0.1693
		4.1315	0.1675
		4.1546	0.1732
		4.178	0.17
		4.2031	0.1745
		4.231	0.1757
		4.2612	0.1768
		4.2928	0.1841
		4.3231	0.1867
		4.3513	0.1784
		4.3777	0.1787
		4.4035	0.1741
		4.4286	0.1776
		4.4533	0.185
		4.4794	0.1847
		4.5076	0.1911
		4.5376	0.1881
		4.5686	0.1998
		4.5994	0.1903
		4.6279	0.187
		4.6536	0.1866
		4.6775	0.193
		4.7011	0.1972
		4.7247	0.2046
		4.7491	0.1962
		4.7757	0.2036
		4.8052	0.1962
		4.837	0.1977
		4.8689	0.1954
		4.8987	0.2016
		4.9259	0.2088
		4.9512	0.2084
		4.9755	0.207
		4.9993	0.2158
		5.0238	0.205
		5.0501	0.2187
		5.0783	0.2055
		5.1086	0.2169
		5.1404	0.2185
		5.1719	0.2214
		5.2013	0.2138
		5.2277	0.2162
		5.2517	0.2093
		5.2747	0.2244
		5.2978	0.2236
		5.3227	0.2295
		5.3502	0.2281
		5.38	0.2284
		5.4118	0.2296
		5.4427	0.2241
		5.4713	0.226
		5.4977	0.2312
		5.5232	0.2267
		5.5484	0.2372
		5.5735	0.2354
		5.5988	0.2378
		5.6247	0.2392
		5.6524	0.2398
		5.6825	0.2493
		5.7138	0.2524
		5.744	0.247
		5.7713	0.2409
		5.796	0.2456
		5.8197	0.246
		5.8434	0.2508
		5.8682	0.2509
		5.8955	0.262
		5.9256	0.2581
		5.9577	0.2651
		5.9895	0.2518
		6.0186	0.256
		6.0445	0.2548
		6.0685	0.261
		6.0924	0.2565
		6.1167	0.2634
		6.1413	0.2559
		6.1671	0.2619
		6.1953	0.2541
		6.2263	0.2611
		6.2586	0.2579
		6.2898	0.2644
		6.3177	0.2662
		6.3425	0.272
		6.3663	0.2658
		6.3902	0.2769
		6.4143	0.2676
		6.4395	0.2788
		6.4668	0.2752
		6.4971	0.2801
		6.5293	0.2827
		6.5609	0.2838
		6.5904	0.2909
		6.6175	0.2862
		6.6429	0.2882
		6.6671	0.29
		6.691	0.2907
		6.7155	0.2892
		6.742	0.2979
		6.7721	0.292
		6.8047	0.2952
		6.8372	0.2892
		6.867	0.2991
		6.8936	0.3039
		6.9179	0.3011
		6.9416	0.3009
		6.9658	0.3056
		6.991	0.3022
		7.0173	0.317
		7.0451	0.3054
		7.0752	0.314
		7.1058	0.3003
		7.1345	0.3183
		7.1612	0.3059
		7.1873	0.3212
		7.2139	0.3172
		7.2405	0.3262
		7.2665	0.312
		7.2931	0.3192
		7.3215	0.3147
		7.352	0.3236
		7.3834	0.3237
		7.4134	0.3259
		7.4405	0.328
		7.4649	0.3286
		7.4881	0.3276
		7.5111	0.3324
		7.5348	0.3216
		7.561	0.3366
		7.59	0.3298
		7.6213	0.3393
		7.6533	0.339
		7.6835	0.3375
		7.7105	0.3415
		7.7355	0.3349
		7.7603	0.3377
		7.7853	0.3427
		7.8101	0.3444
		7.8352	0.3442
		7.8623	0.3518
		7.8929	0.3492
		7.9255	0.3542
		7.9573	0.3469
		7.9859	0.356
		8.0117	0.3534
		8.036	0.3608
		8.0596	0.3595
		8.0834	0.3613
		8.1085	0.3652
		8.1361	0.3732
		8.166	0.3652
		8.1975	0.3727
		8.2286	0.3597
		8.2578	0.3748
		8.2846	0.3646
		8.3098	0.3741
		8.3342	0.3723
		8.3581	0.3828
		8.3824	0.3796
		8.4084	0.3815
		8.4373	0.3743
		8.4688	0.3914
		8.5014	0.3832
		8.5328	0.3915
		8.5609	0.3915
		8.5859	0.393
		8.6091	0.389
		8.6321	0.3892
		8.656	0.3937
		8.6812	0.4003
		8.7084	0.395
		8.7371	0.4013
		8.7671	0.4015
		8.7973	0.3948
		8.8261	0.397
		8.8533	0.3899
		8.8793	0.3945
		8.9046	0.4025
		8.93	0.4083
		8.9565	0.4144
		8.9849	0.4081
		9.0151	0.405
		9.0456	0.4109
		9.0754	0.4048
		9.1033	0.4189
		9.1287	0.4097
		9.1525	0.4207
		9.1762	0.4174
		9.2004	0.4198
		9.2258	0.4223
		9.2534	0.4209
		9.2837	0.4237
		9.3157	0.4279
		9.3464	0.4246
		9.3737	0.4329
		9.3989	0.4344
		9.4237	0.4349
		9.4485	0.4369
		9.4736	0.436
		9.5	0.4404
		9.5279	0.4448
		9.5581	0.4437
		9.5904	0.4541
		9.6229	0.4439
		9.6529	0.4503
		9.6788	0.4427
		9.7017	0.4496
		9.7236	0.4517
		9.7463	0.4531
		9.7703	0.453
		9.7957	0.4598
		9.8235	0.4643
		9.8552	0.4634
		9.8897	0.4607
		9.9226	0.456
		9.9518	0.4656
		9.9782	0.4595
		10.0032	0.4687
		10.0272	0.4643
		10.0508	0.4675
		10.0751	0.4716
		10.1015	0.4638
		10.1309	0.4727
		10.1626	0.4707
		10.1944	0.4733
		10.2242	0.481
		10.251	0.478
		10.2756	0.4881
		10.2992	0.49
		10.3226	0.4908
		10.3472	0.4953
		10.3742	0.4945
		10.4031	0.4904
		10.4335	0.4971
		10.4637	0.4917
		10.4924	0.493
		10.5196	0.4899
		10.5463	0.5009
		10.5719	0.4967
		10.5969	0.5008
		10.6232	0.5069
		10.6512	0.506
		10.681	0.5078
		10.7113	0.5053
		10.7409	0.5049
		10.7688	0.5131
		10.795	0.5121
		10.8201	0.514
		10.8446	0.5145
		10.8693	0.515
		10.8944	0.5217
		10.9211	0.5236
		10.9503	0.5237
		10.982	0.5295
		11.014	0.5233
		11.0438	0.5349
		11.0702	0.5351
		11.0942	0.5319
		11.1179	0.5359
		11.1413	0.5292
		11.166	0.5369
		11.1927	0.5332
		11.2215	0.5321
		11.2522	0.5401
		11.2839	0.5368
		11.3149	0.5441
		11.3439	0.5418
		11.3703	0.5445
		11.3945	0.5464
		11.4177	0.5511
		11.4409	0.5522
		11.4655	0.5575
		11.4929	0.5546
		11.5229	0.5653
		11.5547	0.5613
		11.5857	0.5586
		11.6143	0.5641
		11.6407	0.5683
		11.6662	0.5715
		11.6916	0.565
		11.717	0.5682
		11.7427	0.5756
		11.7689	0.5745
		11.7966	0.5782
		11.8264	0.5811
		11.8574	0.5805
		11.8871	0.5833
		11.9141	0.5828
		11.9391	0.5808
		11.9634	0.5816
		11.9877	0.5802
		12.013	0.5854
		12.0405	0.5908
		12.0706	0.5905
		12.1019	0.5971
		12.132	0.5918
		12.1598	0.6025
		12.1857	0.5941
		12.2105	0.607
		12.2352	0.6038
		12.2601	0.6089
		12.2854	0.6105
		12.3114	0.6159
		12.3397	0.6183
		12.3708	0.6189
		12.4038	0.6153
		12.4358	0.6162
		12.4637	0.6181
		12.4878	0.6182
		12.5105	0.6192
		12.5335	0.6229
		12.5572	0.6311
		12.5828	0.6368
		12.6108	0.6336
		12.6415	0.6366
		12.6739	0.6289
		12.7057	0.6395
		12.7351	0.6374
		12.7619	0.6392
		12.7869	0.6472
		12.8107	0.6459
		12.8342	0.6526
		12.858	0.6506
		12.8837	0.6521
		12.9128	0.6538
		12.9449	0.6498
		12.9773	0.6497
		13.0079	0.6573
		13.0359	0.6559
		13.0615	0.6662
		13.0857	0.6558
		13.1093	0.6632
		13.1336	0.6558
		13.1596	0.6636
		13.1877	0.6652
		13.2184	0.6689
		13.2496	0.6659
		13.2784	0.679
		13.3051	0.6744
		13.3314	0.6867
		13.3583	0.6777
		13.385	0.6899
		13.4108	0.6886
		13.4368	0.6954
		13.4642	0.6859
		13.4932	0.6964
		13.523	0.6886
		13.5525	0.7032
		13.5802	0.6964
		13.6059	0.7046
		13.6304	0.6981
		13.6541	0.704
		13.6782	0.7063
		13.7047	0.7146
		13.7337	0.7092
		13.7647	0.709
		13.796	0.7061
		13.8259	0.7134
		13.853	0.7103
		13.8784	0.7171
		13.9035	0.7227
		13.9287	0.7227
		13.9538	0.7288
		13.9791	0.7288
		14.0066	0.7269
		14.0372	0.7289
		14.0697	0.7299
		14.1017	0.7305
		14.1309	0.7383
		14.1564	0.7316
		14.1797	0.7412
		14.2024	0.7425
		14.2257	0.7579
		14.2507	0.742
		14.2779	0.752
		14.3071	0.751
		14.3381	0.7536
		14.3698	0.7558
		14.4002	0.7647
		14.428	0.7601
		14.4539	0.7642
		14.4788	0.7599
		14.5031	0.7702
		14.5273	0.7628
		14.5527	0.7713
		14.5809	0.7743
		14.6121	0.7754
		14.6443	0.7689
		14.6751	0.7773
		14.7031	0.7665
		14.7285	0.7856
		14.7525	0.7819
		14.7764	0.7942
		14.8007	0.79
		14.8263	0.7891
		14.8536	0.7951
		14.8821	0.7967
		14.9118	0.7985
		14.9418	0.8021
		14.9704	0.8062
		14.9972	0.8012
		15.0229	0.8004
		15.0476	0.7987
		15.0724	0.8109
		15.0981	0.8069
		15.1259	0.8176
		15.1559	0.8116
		15.1867	0.8118
		15.2168	0.8116
		15.245	0.8135
		15.2712	0.8222
		15.2959	0.8307
		15.3204	0.8216
		15.3449	0.8319
		15.3699	0.8252
		15.3968	0.8355
		15.4262	0.8256
		15.458	0.8375
		15.4898	0.8396
		15.519	0.8435
		15.5453	0.844
		15.5701	0.853
		15.594	0.8495
		15.618	0.8594
		15.6438	0.849
		15.6717	0.855
		15.7016	0.8564
		15.7326	0.8659
		15.7638	0.8634
		15.7932	0.8646
		15.8198	0.8675
		15.8445	0.8767
		15.8685	0.8648
		15.8924	0.8742
		15.9163	0.8794
		15.9414	0.8775
		15.9693	0.8843
		16.0008	0.8827
		16.0341	0.883
		16.0655	0.8853
		16.0934	0.887
		16.119	0.8925
		16.1438	0.8903
		16.1682	0.8921
		16.1928	0.8987
		16.2183	0.8976
		16.2457	0.909
		16.2757	0.9019
		16.3072	0.9122
		16.338	0.9076
		16.3662	0.907
		16.3914	0.908
		16.4152	0.9133
		16.4387	0.911
		16.4629	0.9288
		16.4884	0.9181
		16.5164	0.9267
		16.5467	0.9205
		16.5782	0.929
		16.6087	0.9259
		16.6373	0.9292
		16.6641	0.926
		16.6898	0.9397
		16.7145	0.9389
		16.7391	0.956
		16.765	0.9453
		16.7931	0.9554
		16.8231	0.9567
		16.854	0.9581
		16.885	0.957
		16.9136	0.9546
		16.9395	0.9554
		16.9637	0.9684
		16.9877	0.9656
		17.0117	0.9679
		17.0361	0.9644
		17.0626	0.9648
		17.0921	0.9714
		17.1241	0.9732
		17.1565	0.9751
		17.1874	0.9757
		17.2149	0.9835
		17.2395	0.9917
		17.2625	0.9922
		17.2849	0.9963
		17.3088	0.9949
		17.3351	0.9915
		17.3636	1.0024
		17.3942	1.0019
		17.4266	1.0051
		17.4587	1.0005
		17.4885	1.0007
		17.515	1.0051
		17.5392	1.0175
		17.5625	1.0158
		17.5855	1.0232
		17.6099	1.0116
		17.6369	1.024
		17.6667	1.0255
		17.6983	1.0255
		17.729	1.0357
		17.7573	1.0257
		17.7838	1.032
		17.8096	1.04
		17.8352	1.0351
		17.8606	1.0414
		17.8863	1.0381
		17.9122	1.0472
		17.9401	1.0544
		17.9706	1.0555
		18.0022	1.0516
		18.0322	1.054
		18.0587	1.0648
		18.0826	1.0773
		18.1062	1.0679
		18.1306	1.0758
		18.1563	1.0768
		18.1843	1.0809
		18.2142	1.0756
		18.2446	1.073
		18.2739	1.0825
		18.3014	1.0849
		18.3278	1.0854
		18.3535	1.0938
		18.379	1.0858
		18.4042	1.0865
		18.4294	1.0923
		18.4556	1.0991
		18.4841	1.1073
		18.5154	1.1056
		18.548	1.1101
		18.5789	1.1123
		18.6059	1.1037
		18.6302	1.1153
		18.6536	1.1074
		18.6773	1.1133
		18.7011	1.1174
		18.7262	1.1212
		18.7536	1.128
		18.7838	1.1222
		18.816	1.1279
		18.8478	1.1391
		18.8772	1.1353
		18.9034	1.1341
		18.9277	1.1369
		18.9514	1.1415
		18.9756	1.1472
		19.0002	1.1464
		19.0263	1.1518
		19.0557	1.1552
		19.088	1.1583
		19.1211	1.1639
		19.1523	1.1678
		19.1805	1.1724
		19.206	1.1743
		19.23	1.1724
		19.2535	1.178
		19.2773	1.1738
		19.3023	1.183
		19.3292	1.182
		19.3595	1.1906
		19.3918	1.1903
		19.4225	1.1886
		19.4504	1.1897
		19.4768	1.198
		19.5031	1.1949
		19.5292	1.209
		19.5545	1.2056
		19.5804	1.2047
		19.608	1.2063
		19.6374	1.2118
		19.6676	1.2204
		19.697	1.2283
		19.7244	1.224
		19.7501	1.2297
		19.7743	1.2181
		19.7974	1.2259
		19.8211	1.2302
		19.8475	1.2369
		19.877	1.2409
		19.9086	1.2452
		19.94	1.2414
		19.969	1.2441
		19.9954	1.2527
		20.0207	1.2599
		20.0462	1.2609
		20.0721	1.2579
		20.0974	1.2683
		20.1223	1.2689
		20.1488	1.2791
		20.1785	1.2783
		20.2109	1.2831
		20.2435	1.2781
		20.2733	1.286
		20.2991	1.2914
		20.3224	1.2944
		20.3451	1.2904
		20.3686	1.3018
		20.3941	1.298
		20.4223	1.3072
		20.4525	1.304
		20.4845	1.3093
		20.5161	1.3086
		20.5454	1.3166
		20.5721	1.3097
		20.5975	1.3283
		20.622	1.3221
		20.6458	1.3346
		20.6697	1.3219
		20.695	1.3288
		20.7233	1.3274
		20.7546	1.3355
		20.7873	1.3387
		20.819	1.3408
		20.8472	1.3372
		20.8721	1.3514
		20.8955	1.3478
		20.9189	1.3605
		20.9431	1.3558
		20.9685	1.3636
		20.9957	1.3628
		21.0244	1.3708
		21.0547	1.3663
		21.0852	1.3702
		21.114	1.3729
		21.1408	1.379
		21.1666	1.3791
		21.1917	1.3814
		21.2168	1.3852
		21.2428	1.3845
		21.2706	1.3987
		21.2998	1.3964
		21.3294	1.4084
		21.3584	1.4092
		21.3864	1.4094
		21.4132	1.4133
		21.4388	1.4194
		21.464	1.42
		21.489	1.4242
		21.5144	1.42
		21.5413	1.4404
		21.5706	1.4322
		21.6025	1.4365
		21.6339	1.4362
		21.6621	1.4437
		21.6873	1.4455
		21.7116	1.4458
		21.7357	1.434
		21.7603	1.4509
		21.7861	1.4463
		21.8139	1.4684
		21.8442	1.4617
		21.8765	1.4689
		21.9089	1.4735
		21.9393	1.4779
		21.9662	1.4739
		21.9902	1.4817
		22.0129	1.4809
		22.0357	1.4923
		22.0594	1.4872
		22.0848	1.4898
		22.1128	1.4987
		22.1438	1.4976
		22.1763	1.5043
		22.2075	1.4958
		22.236	1.5006
		22.2622	1.5168
		22.2871	1.5227
		22.3114	1.521
		22.3351	1.5225
		22.3596	1.5265
		22.3864	1.5369
		22.4166	1.5247
		22.4488	1.5404
		22.4808	1.5391
		22.5105	1.5429
		22.5368	1.5429
		22.5609	1.5473
		22.5843	1.5446
		22.6078	1.5534
		22.633	1.5553
		22.661	1.576
		22.6913	1.566
		22.7224	1.5708
		22.7523	1.5684
		22.78	1.5743
		22.8061	1.5784
		22.8321	1.5792
		22.8575	1.5775
		22.8827	1.5924
		22.9088	1.5897
		22.9367	1.6109
		22.9667	1.6094
		22.9979	1.6089
		23.0285	1.6105
		23.0567	1.6169
		23.0825	1.6143
		23.1067	1.6143
		23.1307	1.6136
		23.1549	1.6302
		23.1794	1.6255
		23.2055	1.6341
		23.2343	1.6409
		23.2656	1.644
		23.2976	1.6536
		23.3284	1.6495
		23.3563	1.6517
		23.3815	1.6552
		23.4056	1.6616
		23.4291	1.6694
		23.4536	1.6671
		23.4803	1.6694
		23.5094	1.6827
		23.5405	1.6824
		23.5727	1.6928
		23.6041	1.6884
		23.6327	1.6969
		23.6583	1.6963
		23.6818	1.6923
		23.7048	1.695
		23.7279	1.7047
		23.7526	1.7076
		23.78	1.7211
		23.8096	1.714
		23.8406	1.727
		23.8707	1.7249
		23.8991	1.7322
		23.926	1.7333
		23.9524	1.7343
		23.9782	1.733
		24.0036	1.7412
		24.0295	1.7459
		24.0564	1.755
		24.0849	1.76
		24.1149	1.7571
		24.1451	1.7589
		24.1736	1.7664
		24.1997	1.7696
		24.2245	1.7723
		24.2491	1.7781
		24.2736	1.783
		24.2987	1.7801
		24.326	1.7884
		24.3559	1.7945
		24.3871	1.7982
		24.4175	1.8074
		24.4461	1.8082
		24.4729	1.814
		24.4983	1.8049
		24.5231	1.8165
		24.5479	1.8252
		24.5727	1.8265
		24.5988	1.8298
		24.6272	1.8396
		24.6581	1.8382
		24.6904	1.8388
		24.7218	1.8298
		24.7495	1.8411
		24.7737	1.851
		24.7964	1.8487
		24.8197	1.8617
		24.8438	1.8615
		24.8695	1.8677
		24.8974	1.8741
		24.9279	1.8689
		24.9596	1.8873
		24.9907	1.8842
		25.0202	1.8944
		25.0477	1.8941
		25.0735	1.9011
		25.0978	1.9055
		25.1215	1.9086
		25.1454	1.9112
		25.1715	1.9138
		25.2009	1.9205
		25.2328	1.93
		25.2651	1.9242
		25.2953	1.9289
		25.3226	1.9362
		25.3476	1.9388
		25.3714	1.9474
		25.3947	1.9514
		25.4185	1.9544
		25.444	1.9611
		25.4715	1.9607
		25.5019	1.9737
		25.5342	1.9695
		25.5648	1.9734
		25.593	1.9837
		25.6199	1.9869
		25.6466	1.9854
		25.6726	1.9923
		25.6979	1.9948
		25.7236	2.0039
		25.7509	1.9968
		25.7798	2.0027
		25.8095	2.01
		25.8392	2.0135
		25.8675	2.0214
		25.8939	2.024
		25.9186	2.0296
		25.9422	2.0382
		25.9662	2.0425
		25.9924	2.0462
		26.0212	2.0444
		26.0519	2.0515
		26.0828	2.0619
		26.1116	2.0608
		26.138	2.0669
		26.1633	2.068
		26.189	2.0744
		26.215	2.081
		26.2409	2.0817
		26.2669	2.095
		26.2949	2.1052
		26.326	2.1021
		26.3589	2.1048
		26.3904	2.0989
		26.4185	2.1141
		26.4431	2.1166
		26.4657	2.1217
		26.488	2.1233
		26.5111	2.1337
		26.5363	2.1388
		26.5642	2.1467
		26.5948	2.144
		26.6273	2.1526
		26.6593	2.151
		26.689	2.159
		26.7158	2.1639
		26.7407	2.1661
		26.7645	2.1665
		26.7879	2.178
		26.8116	2.1758
		26.837	2.1918
		26.8652	2.19
		26.896	2.2028
		26.9284	2.1964
		26.9607	2.2051
		26.9902	2.2099
		27.0163	2.2141
		27.0399	2.2165
		27.0629	2.2218
		27.0863	2.2274
		27.111	2.236
		27.1378	2.2432
		27.1665	2.2479
		27.1971	2.2526
		27.2283	2.2551
		27.2581	2.2576
		27.2858	2.2656
		27.3118	2.2658
		27.3364	2.2722
		27.3611	2.2729
		27.3867	2.2835
		27.4143	2.2839
		27.4438	2.291
		27.4736	2.3019
		27.503	2.3042
		27.5311	2.3109
		27.5572	2.3068
		27.5819	2.3156
		27.6063	2.3226
		27.6311	2.3303
		27.6565	2.3379
		27.6839	2.3456
		27.7139	2.3485
		27.746	2.3491
		27.7772	2.3465
		27.8052	2.3603
		27.8304	2.3701
		27.8547	2.3695
		27.8791	2.3782
		27.9039	2.381
		27.93	2.3855
		27.9579	2.3965
		27.9883	2.3886
		28.0204	2.4007
		28.0526	2.398
		28.0824	2.4094
		28.1084	2.4093
		28.1316	2.4217
		28.154	2.4308
		28.1769	2.4423
		28.2009	2.4389
		28.2267	2.4404
		28.2553	2.4441
		28.2871	2.4571
		28.3206	2.4648
		28.3521	2.4694
		28.3801	2.4861
		28.4057	2.4792
		28.4304	2.4853
		28.4547	2.4849
		28.4786	2.4946
		28.503	2.5024
		28.5291	2.5108
		28.5584	2.5149
		28.5902	2.5234
		28.6224	2.5199
		28.6528	2.5389
		28.6801	2.5317
		28.7051	2.5365
		28.729	2.5417
		28.7526	2.5552
		28.7774	2.5578
		28.8048	2.5665
		28.834	2.5626
		28.8642	2.5711
		28.8941	2.5625
		28.9229	2.5799
		28.9504	2.5824
		28.9771	2.6032
		29.0024	2.6003
		29.0271	2.6101
		29.0528	2.6119
		29.0808	2.6264
		29.1107	2.6213
		29.1419	2.6391
		29.1725	2.6374
		29.2007	2.6494
		29.2261	2.6422
		29.25	2.6522
		29.2738	2.6604
		29.2984	2.667
		29.3237	2.67
		29.3501	2.6811
		29.3787	2.6842
		29.4096	2.6979
		29.4416	2.6988
		29.4721	2.7052
		29.4994	2.7145
		29.5241	2.71
		29.5479	2.7156
		29.5715	2.7195
		29.5964	2.7348
		29.6233	2.738
		29.652	2.7428
		29.6827	2.748
		29.7146	2.7587
		29.746	2.7593
		29.775	2.7748
		29.8011	2.7742
		29.825	2.7908
		29.8476	2.7862
		29.8701	2.7903
		29.8946	2.7979
		29.9225	2.8028
		29.953	2.8034
		29.9845	2.8189
		30.0152	2.8192
		30.0447	2.8355
		30.0726	2.8262
		30.0991	2.8421
		30.1242	2.8419
		30.1485	2.8538
		30.1729	2.8518
		30.1983	2.8673
		30.2259	2.8709
		30.256	2.8822
		30.2874	2.8813
		30.3182	2.8959
		30.3459	2.9002
		30.3708	2.906
		30.3946	2.9172
		30.4187	2.9165
		30.4437	2.9306
		30.471	2.9279
		30.5006	2.9351
		30.5307	2.9438
		30.5598	2.9537
		30.5879	2.9577
		30.6151	2.9677
		30.6416	2.9675
		30.6673	2.9809
		30.6926	2.9794
		30.7176	2.9918
		30.7433	2.9939
		30.7716	3.003
		30.803	3.0107
		30.8356	3.0203
		30.866	3.015
		30.8924	3.0333
		30.916	3.0291
		30.939	3.0465
		30.9623	3.0444
		30.9868	3.066
		31.013	3.0708
		31.0415	3.0798
		31.072	3.0784
		31.1031	3.0868
		31.1332	3.0882
		31.1618	3.1011
		31.1884	3.1022
		31.2136	3.1116
		31.2377	3.1119
		31.2615	3.1235
		31.2858	3.1281
		31.3119	3.1373
		31.3415	3.1418
		31.3744	3.1594
		31.4077	3.1561
		31.4388	3.1747
		31.4667	3.1745
		31.4919	3.1799
		31.5155	3.1861
		31.5385	3.1955
		31.5618	3.206
		31.587	3.2102
		31.6144	3.2115
		31.6445	3.2211
		31.6765	3.2277
		31.7075	3.2353
		31.736	3.247
		31.7629	3.253
		31.7892	3.2676
		31.8151	3.2678
		31.8406	3.2848
		31.8669	3.2874
		31.8949	3.2895
		31.9244	3.2953
		31.9545	3.3023
		31.9838	3.3133
		32.0113	3.3287
		32.0374	3.3237
		32.0624	3.3382
		32.0867	3.3417
		32.1115	3.3527
		32.1381	3.3541
		32.1666	3.3665
		32.1964	3.3696
		32.2261	3.3772
		32.2545	3.3808
		32.2811	3.3997
		32.3068	3.398
		32.3322	3.4038
		32.3574	3.4087
		32.3827	3.4158
		32.4085	3.4276
		32.436	3.4307
		32.4669	3.4356
		32.4996	3.4547
		32.5316	3.4552
		32.5606	3.4675
		32.5858	3.4701
		32.6089	3.489
		32.6317	3.4901
		32.6551	3.5038
		32.6805	3.5076
		32.7085	3.515
		32.7391	3.5221
		32.7713	3.5332
		32.8029	3.5308
		32.8316	3.5447
		32.8577	3.5536
		32.8829	3.5605
		32.9078	3.5647
		32.9324	3.5699
		32.9566	3.5856
		32.982	3.5973
		33.0101	3.6022
		33.041	3.616
		33.0735	3.6189
		33.105	3.6306
		33.1335	3.6317
		33.1589	3.6436
		33.1827	3.6542
		33.2065	3.662
		33.2306	3.6659
		33.2556	3.6753
		33.2824	3.6792
		33.3109	3.6933
		33.3412	3.6959
		33.3718	3.7073
		33.4006	3.7174
		33.4273	3.724
		33.4529	3.7323
		33.4778	3.7373
		33.5028	3.7499
		33.5287	3.7608
		33.5566	3.7717
		33.5864	3.7767
		33.6171	3.7831
		33.6475	3.7904
		33.676	3.8004
		33.7022	3.8095
		33.7268	3.819
		33.751	3.8221
		33.7754	3.8348
		33.8007	3.8431
		33.8276	3.8498
		33.8568	3.8481
		33.8879	3.8616
		33.9184	3.8679
		33.946	3.8839
		33.9711	3.8927
		33.9953	3.9019
		34.0196	3.9124
		34.0447	3.9212
		34.0713	3.9288
		34.0998	3.9388
		34.131	3.9544
		34.1637	3.9597
		34.1957	3.9628
		34.2251	3.9732
		34.2512	3.9813
		34.2751	3.9866
		34.2979	3.9985
		34.3211	4.0059
		34.345	4.0092
		34.3704	4.0276
		34.3985	4.0302
		34.4301	4.0461
		34.4638	4.0544
		34.4954	4.0625
		34.5235	4.0782
		34.5492	4.0806
		34.574	4.09
		34.5986	4.0918
		34.623	4.1037
		34.6479	4.1115
		34.6745	4.1213
		34.7042	4.129
		34.7362	4.1468
		34.7681	4.1503
		34.7975	4.1647
		34.8238	4.1655
		34.8479	4.1861
		34.8715	4.1933
		34.8955	4.1985
		34.9208	4.2139
		34.9481	4.2242
		34.9775	4.2335
		35.0085	4.2461
		35.0389	4.2455
		35.0672	4.2618
		35.0939	4.2627
		35.1201	4.2831
		35.1454	4.2836
		35.1705	4.297
		35.1965	4.2992
		35.2241	4.3187
		35.2535	4.3207
		35.2839	4.343
		35.314	4.3391
		35.3422	4.3589
		35.3681	4.3644
		35.3925	4.3699
		35.4162	4.3868
		35.44	4.3918
		35.4646	4.3997
		35.4911	4.4134
		35.5209	4.4255
		35.5535	4.435
		35.5862	4.4371
		35.6166	4.4565
		35.6438	4.4632
		35.6687	4.4722
		35.6924	4.4815
		35.7157	4.4853
		35.7401	4.5008
		35.7666	4.5175
		35.7951	4.5294
		35.8256	4.5287
		35.8571	4.5431
		35.8885	4.5439
		35.9176	4.5706
		35.9437	4.572
		35.9674	4.5932
		35.9904	4.5937
		36.0133	4.6101
		36.038	4.6153
		36.066	4.6262
		36.0967	4.6317
		36.1289	4.6545
		36.1601	4.6482
		36.1888	4.669
		36.2153	4.67
		36.2408	4.687
		36.266	4.6978
		36.2911	4.7102
		36.3165	4.7205
		36.343	4.7267
		36.3714	4.7356
		36.4016	4.7575
		36.4319	4.7601
		36.4605	4.7751
		36.4865	4.7807
		36.5109	4.7998
		36.5348	4.8088
		36.5588	4.8174
		36.5838	4.831
		36.6114	4.8416
		36.6417	4.8493
		36.6734	4.8669
		36.7045	4.8766
		36.7334	4.8827
		36.7598	4.897
		36.7848	4.9035
		36.8094	4.9155
		36.8338	4.9224
		36.8586	4.936
		36.8844	4.9483
		36.9127	4.9571
		36.9437	4.968
		36.9761	4.9832
		37.0078	4.9947
		37.0368	5.024
		37.0622	5.0205
		37.0853	5.0434
		37.1075	5.0423
		37.1299	5.0516
		37.1542	5.0561
		37.1814	5.0795
		37.2115	5.0893
		37.2436	5.1025
		37.2753	5.1036
		37.3052	5.1312
		37.3328	5.1355
		37.3591	5.1504
		37.3846	5.1622
		37.4091	5.1677
		37.4332	5.1797
		37.4583	5.1899
		37.4865	5.2039
		37.5177	5.2193
		37.5499	5.2289
		37.5806	5.2452
		37.6087	5.2502
		37.6345	5.2614
		37.659	5.2766
		37.683	5.2819
		37.7071	5.2906
		37.7328	5.3058
		37.7609	5.3245
		37.7917	5.3361
		37.823	5.3431
		37.8519	5.3542
		37.8787	5.3768
		37.9047	5.381
		37.9311	5.4014
		37.9573	5.4075
		37.9828	5.4327
		38.0088	5.4334
		38.0371	5.4494
		38.0676	5.4602
		38.0984	5.4802
		38.1274	5.485
		38.1541	5.5024
		38.1788	5.5023
		38.2026	5.5236
		38.2264	5.5293
		38.2513	5.5463
		38.2781	5.5609
		38.307	5.5773
		38.3381	5.588
		38.3701	5.606
		38.4002	5.6038
		38.4274	5.63
		38.453	5.6294
		38.478	5.6559
		38.5029	5.6654
		38.5276	5.6766
		38.5526	5.6832
		38.5794	5.6981
		38.6092	5.7063
		38.6414	5.7296
		38.6737	5.7378
		38.7037	5.756
		38.7305	5.7663
		38.7547	5.7838
		38.7778	5.7967
		38.8007	5.8052
		38.825	5.8164
		38.8516	5.8259
		38.8804	5.8389
		38.9111	5.8613
		38.9424	5.8679
		38.972	5.8858
		38.9993	5.8987
		39.0252	5.9073
		39.0508	5.9255
		39.0762	5.9267
		39.1016	5.9429
		39.1277	5.959
		39.156	5.9785
		39.1869	5.9889
		39.2189	6.0048
		39.2494	6.0161
		39.2767	6.0398
		39.3011	6.0518
		39.3241	6.0696
		39.3473	6.072
		39.3717	6.0804
		39.3976	6.0915
		39.4254	6.1051
		39.455	6.1247
		39.4859	6.1461
		39.5163	6.1583
		39.5444	6.1796
		39.5703	6.1873
		39.5954	6.2016
		39.62	6.2125
		39.6447	6.2341
		39.6702	6.2467
		39.6977	6.2549
		39.7275	6.2703
		39.7588	6.2841
		39.7896	6.2955
		39.8182	6.3133
		39.8446	6.3325
		39.8696	6.349
		39.894	6.368
		39.9178	6.3708
		39.942	6.3951
		39.9683	6.402
		39.9977	6.4209
		40.0298	6.4393
		40.062	6.4498
		40.0913	6.4603
		40.1178	6.4817
		40.1431	6.498
		40.1677	6.509
		40.1922	6.5178
		40.2178	6.5398
		40.245	6.5582
		40.2743	6.5692
		40.3055	6.5933
		40.3369	6.6023
		40.3667	6.6176
		40.3936	6.6323
		40.418	6.6348
		40.4412	6.6671
		40.4646	6.6734
		40.489	6.6882
		40.515	6.6931
		40.5437	6.7191
		40.5755	6.742
		40.6087	6.7615
		40.6393	6.7729
		40.6666	6.7928
		40.6921	6.805
		40.7168	6.8189
		40.7416	6.829
		40.7662	6.8385
		40.7907	6.8569
		40.8168	6.8719
		40.8458	6.8912
		40.8773	6.9158
		40.9092	6.9305
		40.9391	6.9558
		40.9661	6.9588
		40.9911	6.9779
		41.0152	6.9896
		41.0391	7.0056
		41.0639	7.0165
		41.0909	7.0336
		41.1204	7.0528
		41.1516	7.0669
		41.1823	7.0846
		41.2109	7.1092
		41.2377	7.1274
		41.2632	7.1385
		41.2874	7.1586
		41.3115	7.1727
		41.3371	7.1875
		41.3651	7.2003
		41.3957	7.2163
		41.4277	7.2449
		41.4592	7.2521
		41.4881	7.2754
		41.5139	7.2965
		41.5377	7.3193
		41.5609	7.3293
		41.5845	7.3335
		41.609	7.3483
		41.6354	7.3679
		41.6644	7.3838
		41.696	7.4068
		41.728	7.4301
		41.7586	7.4425
		41.7866	7.4605
		41.8125	7.4743
		41.8371	7.5012
		41.8606	7.5091
		41.885	7.5266
		41.9113	7.542
		41.9396	7.5609
		41.9698	7.584
		42.0012	7.6093
		42.0321	7.6237
		42.0607	7.6451
		42.0865	7.654
		42.1106	7.6789
		42.1343	7.6906
		42.1579	7.7157
		42.1829	7.7267
		42.2106	7.7458
		42.2406	7.7627
		42.2717	7.7859
		42.3018	7.7941
		42.3301	7.8246
		42.3565	7.8404
		42.3819	7.8641
		42.4067	7.878
		42.4315	7.8898
		42.4571	7.9095
		42.484	7.9237
		42.5129	7.9431
		42.5433	7.9707
		42.5738	7.9851
		42.6028	8.0059
		42.6292	8.0264
		42.6538	8.0486
		42.6781	8.0654
		42.7029	8.0752
		42.729	8.0931
		42.7574	8.1163
		42.7875	8.1337
		42.8177	8.1607
		42.8473	8.1798
		42.8756	8.2012
		42.9024	8.2228
		42.928	8.2276
		42.9527	8.2466
		42.9772	8.2632
		43.0018	8.2865
		43.0274	8.3028
		43.0557	8.3214
		43.0872	8.3494
		43.1204	8.3835
		43.1524	8.3973
		43.1807	8.4225
		43.2053	8.4324
		43.2283	8.4642
		43.2511	8.472
		43.2743	8.4914
		43.2991	8.5058
		43.3265	8.5317
		43.3564	8.5547
		43.3884	8.5777
		43.4205	8.5894
		43.4507	8.6203
		43.4776	8.6327
		43.5025	8.6618
		43.5267	8.6819
		43.5511	8.7037
		43.5758	8.7178
		43.6021	8.7376
		43.6318	8.7584
		43.6642	8.7867
		43.6966	8.8021
		43.7264	8.832
		43.7529	8.8484
		43.7771	8.8654
		43.8004	8.8867
		43.8239	8.902
		43.8479	8.9298
		43.8738	8.9436
		43.9021	8.9668
		43.9335	8.9914
		43.966	9.0141
		43.9958	9.0416
		44.0227	9.0702
		44.0487	9.0837
		44.075	9.1113
		44.1009	9.1144
		44.1262	9.1432
		44.1519	9.1611
		44.1793	9.1828
		44.2087	9.2013
		44.2393	9.2319
		44.2694	9.2518
		44.2973	9.2846
		44.3231	9.2972
		44.3474	9.3258
		44.3711	9.3379
		44.395	9.3653
		44.4209	9.3806
		44.4497	9.4095
		44.4807	9.4306
		44.5124	9.4687
		44.542	9.4832
		44.5687	9.512
		44.5942	9.5246
		44.6198	9.5545
		44.6457	9.5673
		44.6716	9.5929
		44.6972	9.6115
		44.7242	9.637
		44.754	9.6655
		44.786	9.6988
		44.8179	9.7167
		44.8472	9.7465
		44.8729	9.7669
		44.8961	9.7877
		44.9189	9.8118
		44.9424	9.8209
		44.9677	9.846
		44.9958	9.8675
		45.026	9.8952
		45.0575	9.9193
		45.0888	9.9565
		45.1181	9.9837
		45.145	10.0113
		45.1699	10.0195
		45.1939	10.0495
		45.2175	10.0653
		45.2415	10.0994
		45.2672	10.1183
		45.2956	10.1442
		45.3267	10.1724
		45.3596	10.2013
		45.3918	10.2258
		45.421	10.2607
		45.4467	10.2706
		45.47	10.3088
		45.4928	10.3149
		45.5162	10.3414
		45.5411	10.3552
		45.5679	10.386
		45.5966	10.4161
		45.6277	10.4533
		45.6592	10.4677
		45.6882	10.509
		45.7145	10.5342
		45.7394	10.5595
		45.7637	10.5758
		45.7883	10.5937
		45.814	10.6159
		45.8416	10.6387
		45.8711	10.6712
		45.9016	10.7018
		45.9319	10.7369
		45.9607	10.7669
		45.9873	10.789
		46.0119	10.8158
		46.0362	10.8367
		46.0606	10.8538
		46.0857	10.8845
		46.1125	10.9077
		46.1416	10.9344
		46.1732	10.9647
		46.2048	10.9995
		46.2335	11.0268
		46.2597	11.0533
		46.2847	11.0692
		46.3093	11.1038
		46.3342	11.1231
		46.36	11.1606
		46.3879	11.1825
		46.4182	11.2128
		46.4501	11.2395
		46.4817	11.2742
		46.5112	11.3045
		46.5378	11.3465
		46.5619	11.366
		46.585	11.3897
		46.6083	11.4068
		46.6323	11.4286
		46.6578	11.4516
		46.6858	11.4876
		46.7169	11.5197
		46.7496	11.5566
		46.7809	11.586
		46.8092	11.6198
		46.8355	11.6358
		46.8608	11.6681
		46.8851	11.6925
		46.909	11.7234
		46.9338	11.7548
		46.9604	11.7836
		46.99	11.8088
		47.0216	11.8329
		47.0535	11.8715
		47.0836	11.9074
		47.1106	11.9409
		47.1351	11.9679
		47.159	11.9956
		47.183	12.0101
		47.2081	12.0416
		47.2353	12.0691
		47.2644	12.1014
		47.2948	12.1406
		47.3249	12.1721
		47.3536	12.2043
		47.3804	12.2358
		47.4066	12.2662
		47.4321	12.3026
		47.4574	12.3173
		47.4836	12.3539
		47.5115	12.3818
		47.5411	12.4179
		47.5714	12.4471
		47.6015	12.4871
		47.6296	12.5158
		47.6551	12.5492
		47.6787	12.571
		47.7021	12.6071
		47.7264	12.6313
		47.7516	12.6554
		47.7781	12.691
		47.8073	12.7265
		47.8393	12.7644
		47.8718	12.7983
		47.9022	12.8357
		47.9296	12.8707
		47.9546	12.8942
		47.9785	12.9285
		48.0019	12.957
		48.0265	12.9958
		48.0534	13.0209
		48.0827	13.0547
		48.1141	13.0921
		48.1458	13.1288
		48.1762	13.1605
		48.204	13.1981
		48.2294	13.2302
		48.2531	13.2586
		48.2761	13.287
		48.2991	13.3158
		48.3236	13.351
		48.3511	13.3751
		48.3818	13.4133
		48.4149	13.4576
		48.4469	13.5023
		48.4756	13.5404
		48.5016	13.5744
		48.5265	13.6031
		48.5514	13.6314
		48.5767	13.6657
		48.6027	13.704
		48.6297	13.7358
		48.6581	13.7725
		48.6877	13.8186
		48.7179	13.85
		48.7472	13.8877
		48.7743	13.9171
		48.7996	13.951
		48.824	13.9894
		48.8483	14.0153
		48.8733	14.0526
		48.9005	14.0868
		48.9299	14.1213
		48.9605	14.164
		48.9903	14.1991
		49.018	14.2394
		49.0443	14.2758
		49.0697	14.3075
		49.0951	14.3464
		49.1205	14.3766
		49.1456	14.4157
		49.1714	14.4514
		49.1996	14.4909
		49.2311	14.5358
		49.2642	14.5804
		49.2958	14.6151
		49.3237	14.6586
		49.3481	14.6857
		49.3706	14.7269
		49.3931	14.7579
		49.4166	14.7877
		49.4419	14.8269
		49.4694	14.8615
		49.4994	14.9004
		49.5311	14.9489
		49.5625	14.9862
		49.5919	15.0375
		49.619	15.0765
		49.6448	15.1173
		49.6701	15.1472
		49.6946	15.1827
		49.719	15.2197
		49.7451	15.258
		49.7746	15.3007
		49.8062	15.349
		49.8378	15.3877
		49.8675	15.4331
		49.8947	15.4749
		49.9197	15.514
		49.9438	15.5504
		49.9675	15.5716
		49.992	15.6168
		50.0179	15.6574
		50.0457	15.7064
		50.0762	15.7509
		50.1082	15.7967
		50.1385	15.8344
		50.166	15.8843
		50.1922	15.9204
		50.2185	15.9679
		50.2442	15.9974
		50.2693	16.0365
		50.2953	16.0695
		50.3235	16.1173
		50.3537	16.171
		50.3845	16.2252
		50.4141	16.2623
		50.4414	16.3081
		50.4669	16.3374
		50.4913	16.3878
		50.515	16.4204
		50.5393	16.4664
		50.5655	16.4993
		50.5938	16.5554
		50.6238	16.59
		50.6541	16.6444
		50.683	16.6843
		50.71	16.7476
		50.7358	16.7792
		50.7618	16.8244
		50.788	16.8614
		50.8137	16.9077
		50.8393	16.9521
		50.8663	16.9971
		50.8964	17.0458
		50.9288	17.1019
		50.9604	17.1521
		50.9888	17.2029
		51.0139	17.2432
		51.0373	17.2777
		51.0608	17.3188
		51.0848	17.3567
		51.1104	17.4086
		51.1382	17.4579
		51.1683	17.5059
		51.2001	17.5596
		51.2319	17.6101
		51.2616	17.6589
		51.2884	17.7124
		51.3131	17.7489
		51.3368	17.7988
		51.3604	17.8293
		51.3843	17.8794
		51.4102	17.923
		51.4395	17.9767
		51.4716	18.0272
		51.5045	18.0901
		51.5358	18.1381
		51.5639	18.2011
		51.589	18.2319
		51.612	18.2784
		51.6347	18.3086
		51.6581	18.362
		51.6828	18.4082
		51.7096	18.4608
		51.7386	18.5139
		51.7702	18.5729
		51.8027	18.6268
		51.833	18.6889
		51.8602	18.7297
		51.8855	18.7763
		51.9096	18.8193
		51.934	18.8669
		51.9592	18.922
		51.9864	18.9734
		52.0154	19.0223
		52.0454	19.0805
		52.0755	19.1328
		52.1043	19.1881
		52.1309	19.2462
		52.1556	19.291
		52.1802	19.3466
		52.2053	19.3854
		52.2312	19.4446
		52.2585	19.4973
		52.2881	19.5596
		52.3196	19.6152
		52.3495	19.6733
		52.3762	19.7252
		52.4014	19.777
		52.4264	19.8189
		52.4515	19.882
		52.4767	19.9129
		52.5029	19.982
		52.5309	20.0254
		52.5611	20.0976
		52.593	20.1549
		52.625	20.2296
		52.6551	20.2782
		52.6814	20.3426
		52.7047	20.3765
		52.727	20.4357
		52.7499	20.4701
		52.7742	20.522
		52.8006	20.5778
		52.8296	20.6462
		52.8619	20.7167
		52.8958	20.7894
		52.9274	20.8497
		52.955	20.9096
		52.9802	20.9636
		53.0043	21.0136
		53.0278	21.0622
		53.0509	21.1101
		53.0752	21.161
		53.1021	21.2219
		53.1323	21.289
		53.1649	21.3672
		53.1978	21.4287
		53.2284	21.4999
		53.2554	21.5548
		53.2799	21.607
		53.3035	21.6668
		53.3273	21.7118
		53.3521	21.7785
		53.379	21.8222
		53.4076	21.8917
		53.4375	21.955
		53.4672	22.0356
		53.4962	22.0964
		53.524	22.1603
		53.5511	22.2136
		53.5766	22.2689
		53.6015	22.3225
		53.6273	22.3873
		53.6551	22.4461
		53.6845	22.5174
		53.7144	22.5886
		53.7431	22.6591
		53.7701	22.7227
		53.7955	22.7907
		53.8203	22.8406
		53.8451	22.9063
		53.8699	22.9573
		53.8951	23.0243
		53.9219	23.0838
		53.9513	23.151
		53.9829	23.2269
		54.0148	23.299
		54.0448	23.3718
		54.0716	23.4432
		54.0961	23.4959
		54.1202	23.5536
		54.144	23.6188
		54.169	23.6827
		54.1963	23.751
		54.2261	23.8182
		54.2576	23.898
		54.2895	23.9841
		54.3202	24.0527
		54.3483	24.1308
		54.3737	24.1931
		54.3973	24.2475
		54.4201	24.3016
		54.443	24.3561
		54.4676	24.432
		54.4955	24.4953
		54.5263	24.5758
[truncated: 19 more rows]
